# Supplementary material for: New and Preliminary Evidence on Altered Oral and Gut Microbiota in Individuals with Autism Spectrum Disorder (ASD): Implications for ASD Diagnosis and Subtyping Based on Microbial Biomarkers
Source: Nutrients. 2019 Sep 6;11(9):2128. doi: 10.3390/nu11092128 (PMC6770733; doi:10.3390/nu11092128)
Supplement: Supplementary file 1 [file nutrients-11-02128-s001.zip]

Archive with 47 entries (40 files):
- Supplementary/
- Supplementary/supplementary tables/
- Supplementary/supplementary tables/Additional file 17_SuppTable9.xls
- __MACOSX/
- __MACOSX/Supplementary/
- __MACOSX/Supplementary/supplementary tables/
- __MACOSX/Supplementary/supplementary tables/._Additional file 17_SuppTable9.xls
- Supplementary/supplementary tables/Additional file 16_SuppTable8.xlsx
- __MACOSX/Supplementary/supplementary tables/._Additional file 16_SuppTable8.xlsx
- Supplementary/supplementary tables/Additional file 14_SuppTable6.xlsx
- __MACOSX/Supplementary/supplementary tables/._Additional file 14_SuppTable6.xlsx
- Supplementary/supplementary tables/Additional file 10_SuppTable2.xls
- __MACOSX/Supplementary/supplementary tables/._Additional file 10_SuppTable2.xls
- Supplementary/supplementary tables/Additional file 9_SuppTable1.xlsx
- __MACOSX/Supplementary/supplementary tables/._Additional file 9_SuppTable1.xlsx
- Supplementary/supplementary tables/Additional file 18_SuppTable10.xls
- __MACOSX/Supplementary/supplementary tables/._Additional file 18_SuppTable10.xls
- Supplementary/supplementary tables/Additional file 11_SuppTable3.xlsx
- __MACOSX/Supplementary/supplementary tables/._Additional file 11_SuppTable3.xlsx
- Supplementary/supplementary tables/Additional file 15_SuppTable7.xlsx
- __MACOSX/Supplementary/supplementary tables/._Additional file 15_SuppTable7.xlsx
- Supplementary/supplementary tables/Additional file 12_SuppTable4.xls
- __MACOSX/Supplementary/supplementary tables/._Additional file 12_SuppTable4.xls
- Supplementary/supplementary tables/Additional file 13_SuppTable5.xls
- __MACOSX/Supplementary/supplementary tables/._Additional file 13_SuppTable5.xls
- __MACOSX/Supplementary/._supplementary tables
- Supplementary/supplementary figures PDF/
- Supplementary/supplementary figures PDF/.DS_Store
- __MACOSX/Supplementary/supplementary figures PDF/
- __MACOSX/Supplementary/supplementary figures PDF/._.DS_Store
- Supplementary/supplementary figures PDF/Additional file 2_SuppFig2.pdf
- __MACOSX/Supplementary/supplementary figures PDF/._Additional file 2_SuppFig2.pdf
- Supplementary/supplementary figures PDF/Additional file 4_SuppFig4.pdf
- __MACOSX/Supplementary/supplementary figures PDF/._Additional file 4_SuppFig4.pdf
- Supplementary/supplementary figures PDF/Additional file 3_SuppFig3.pdf
- __MACOSX/Supplementary/supplementary figures PDF/._Additional file 3_SuppFig3.pdf
- Supplementary/supplementary figures PDF/Additional file 5_SuppFig5.pdf
- __MACOSX/Supplementary/supplementary figures PDF/._Additional file 5_SuppFig5.pdf
- Supplementary/supplementary figures PDF/Additional file 7_SuppFig7.pdf
- __MACOSX/Supplementary/supplementary figures PDF/._Additional file 7_SuppFig7.pdf
- Supplementary/supplementary figures PDF/Additional file 1_SuppFig1.pdf
- __MACOSX/Supplementary/supplementary figures PDF/._Additional file 1_SuppFig1.pdf
- Supplementary/supplementary figures PDF/Additional file 6_SuppFig6.pdf
- __MACOSX/Supplementary/supplementary figures PDF/._Additional file 6_SuppFig6.pdf
- Supplementary/supplementary figures PDF/Additional file 8_SuppFig8.pdf
- __MACOSX/Supplementary/supplementary figures PDF/._Additional file 8_SuppFig8.pdf
- __MACOSX/Supplementary/._supplementary figures PDF
