# Supplementary material for: New and Preliminary Evidence on Altered Oral and Gut Microbiota in Individuals with Autism Spectrum Disorder (ASD): Implications for ASD Diagnosis and Subtyping Based on Microbial Biomarkers
Source: Nutrients. 2019 Sep 6;11(9):2128. doi: 10.3390/nu11092128 (PMC6770733; doi:10.3390/nu11092128)
Supplement: Supplementary file 1 [file nutrients-11-02128-s001.zip › Supplementary/supplementary tables/Additional file 16_SuppTable8.xlsx]

## Sheet: Sheet1
St_firmBacRatio
Area under the ROC curve
Area	0.6947
Std. Error	0.08532
95% confidence interval	0.5275 to 0.862
P value	0.0376
Data
Controls	19
Patients	20
Missing Controls	0
Missing Patients	0
Sl_parvimonas
Area under the ROC curve
Area	0.7158
Std. Error	0.083
95% confidence interval	0.5531 to 0.8785
P value	0.0212
Data
Controls	19
Patients	20
Missing Controls	0
Missing Patients	0
Missing Patients	0
st_butrymonas
Area under the ROC curve
Area	0.7237
Std. Error	0.08421
95% confidence interval	0.5586 to 0.8887
P value	0.0169
Data
Controls	19
Patients	20
Missing Controls	0
Missing Patients	0
