# Supplementary material for: New and Preliminary Evidence on Altered Oral and Gut Microbiota in Individuals with Autism Spectrum Disorder (ASD): Implications for ASD Diagnosis and Subtyping Based on Microbial Biomarkers
Source: Nutrients. 2019 Sep 6;11(9):2128. doi: 10.3390/nu11092128 (PMC6770733; doi:10.3390/nu11092128)
Supplement: Supplementary file 1 [file nutrients-11-02128-s001.zip › Supplementary/supplementary tables/Additional file 14_SuppTable6.xlsx]

## Sheet: Sheet1
taxonomy	wilcox.test.P.value.stool	wilcox.test.FDR.value.stool	wilcox.test.P.value.saliva	wilcox.test.FDR.value.saliva
k__Bacteria.p__Bacteroidetes.c__Bacteroidia.o__Bacteroidales.f__.Paraprevotellaceae..g__Paraprevotella	0.0177172	1	0.371093	1
k__Bacteria.p__Actinobacteria.c__Coriobacteriia.o__Coriobacteriales.f__Coriobacteriaceae.g__Collinsella	0.0214343	1	0.371093	1
k__Bacteria.p__Firmicutes.c__Bacilli.o__Lactobacillales.f__Carnobacteriaceae.g__Granulicatella	0.0253699	1	0.373596	1
k__Bacteria.p__Firmicutes.c__Clostridia.o__Clostridiales.f__Ruminococcaceae.__	0.0266418	1	0.0831311	0.748752
k__Bacteria.p__Bacteroidetes.c__Bacteroidia.o__Bacteroidales.f__.Odoribacteraceae..g__Butyricimonas	0.0323129	1	NaN	NaN
k__Bacteria.p__Firmicutes.c__Erysipelotrichi.o__Erysipelotrichales.f__Erysipelotrichaceae.g__cc_115	0.0346106	1	NaN	NaN
k__Bacteria.p__Firmicutes.c__Clostridia.o__Clostridiales.f__.Tissierellaceae..g__Peptoniphilus	0.044011	1	1	1
k__Bacteria.p__Firmicutes.c__Bacilli.o__Lactobacillales.f__Streptococcaceae.g__Streptococcus	0.0695801	1	0.113377	0.785538
k__Bacteria.p__Firmicutes.c__Clostridia.o__Clostridiales.f__Veillonellaceae.g__Megamonas	0.0934925	1	0.580712	1
k__Bacteria.p__Firmicutes.c__Clostridia.o__Clostridiales.f__.Tissierellaceae..g__Anaerococcus	0.0934925	1	0.371093	1
k__Bacteria.p__Proteobacteria.c__Deltaproteobacteria.o__Desulfovibrionales.f__Desulfovibrionaceae.g__Bilophila	0.0973072	1	0.371093	1
k__Bacteria.p__Bacteroidetes.c__Bacteroidia.o__Bacteroidales.f__Prevotellaceae.g__Prevotella	0.105398	1	0.465317	1
k__Bacteria.p__Bacteroidetes.c__Bacteroidia.o__Bacteroidales.f__Bacteroidaceae.g__Bacteroides	0.113987	1	0.266251	1
k__Bacteria.p__Actinobacteria.c__Actinobacteria.o__Bifidobacteriales.f__Bifidobacteriaceae.g__Bifidobacterium	0.113987	1	0.441907	1
k__Bacteria.p__Firmicutes.c__Clostridia.o__Clostridiales.f__Veillonellaceae.g__Dialister	0.127443	1	0.859573	1
k__Bacteria.p__Bacteroidetes.c__Bacteroidia.o__Bacteroidales.f__.Odoribacteraceae..g__Odoribacter	0.131809	1	NaN	NaN
k__Bacteria.p__Firmicutes.c__Clostridia.o__Clostridiales.f__Lachnospiraceae.g__.Ruminococcus.	0.132727	1	0.418492	1
k__Bacteria.p__Actinobacteria.c__Actinobacteria.o__Actinomycetales.f__Corynebacteriaceae.g__Corynebacterium	0.140994	1	0.594887	1
k__Bacteria.p__Bacteroidetes.c__Bacteroidia.o__Bacteroidales.f__Rikenellaceae.__	0.142213	1	NaN	NaN
k__Bacteria.p__Firmicutes.c__Clostridia.o__Clostridiales.f__Eubacteriaceae.g__Pseudoramibacter_Eubacterium	0.150786	1	1	1
k__Bacteria.p__Bacteroidetes.c__Bacteroidia.o__Bacteroidales.f__Porphyromonadaceae.g__Parabacteroides	0.164957	1	0.477197	1
k__Bacteria.p__Firmicutes.c__Clostridia.o__Clostridiales.f__Lachnospiraceae.g__Lachnospira	0.165029	1	0.683481	1
k__Bacteria.p__Firmicutes.__.__.__.__	0.168167	1	0.838464	1
k__Bacteria.p__Actinobacteria.c__Actinobacteria.o__Actinomycetales.f__Actinomycetaceae.g__	0.181449	1	0.816003	1
k__Bacteria.p__Cyanobacteria.c__4C0d.2.o__YS2.f__.g__	0.181449	1	NaN	NaN
k__Bacteria.p__Firmicutes.c__Clostridia.o__Clostridiales.f__.Tissierellaceae..g__Finegoldia	0.181449	1	1	1
k__Bacteria.p__Firmicutes.c__Clostridia.o__Clostridiales.f__Lachnospiraceae.g__Lachnobacterium	0.181449	1	NaN	NaN
k__Bacteria.p__Actinobacteria.c__Coriobacteriia.o__Coriobacteriales.f__Coriobacteriaceae.g__Adlercreutzia	0.181971	1	NaN	NaN
k__Bacteria.p__Firmicutes.c__Bacilli.o__Lactobacillales.f__Streptococcaceae.g__Lactococcus	0.183431	1	NaN	NaN
k__Bacteria.p__Firmicutes.c__Clostridia.o__Clostridiales.f__Lachnospiraceae.g__Coprococcus	0.189348	1	0.529242	1
k__Bacteria.p__Firmicutes.c__Erysipelotrichi.o__Erysipelotrichales.f__Erysipelotrichaceae.g__	0.20245	1	0.799846	1
k__Bacteria.p__Firmicutes.c__Clostridia.o__Clostridiales.f__Ruminococcaceae.g__Anaerotruncus	0.218401	1	NaN	NaN
k__Bacteria.p__Firmicutes.c__Erysipelotrichi.o__Erysipelotrichales.f__Erysipelotrichaceae.g__.Eubacterium.	0.219677	1	NaN	NaN
k__Bacteria.p__Firmicutes.c__Clostridia.o__Clostridiales.f__Lachnospiraceae.g__Clostridium	0.244294	1	1	1
k__Bacteria.p__Proteobacteria.c__Gammaproteobacteria.o__Enterobacteriales.f__Enterobacteriaceae.g__Citrobacter	0.262193	1	0.181449	0.852789
k__Bacteria.p__Firmicutes.c__Bacilli.o__Lactobacillales.f__Lactobacillaceae.g__Lactobacillus	0.266402	1	0.141116	0.825571
k__Bacteria.p__Firmicutes.c__Clostridia.o__Clostridiales.f__Ruminococcaceae.g__Oscillospira	0.277355	1	0.371093	1
k__Bacteria.p__Bacteroidetes.c__Bacteroidia.o__Bacteroidales.f__Bacteroidaceae.__	0.280713	1	1	1
k__Bacteria.p__Proteobacteria.c__Alphaproteobacteria.o__RF32.f__.g__	0.280713	1	NaN	NaN
k__Bacteria.p__Firmicutes.c__Clostridia.o__Clostridiales.f__Ruminococcaceae.g__	0.293029	1	NaN	NaN
k__Bacteria.p__Firmicutes.c__Clostridia.o__Clostridiales.f__Lachnospiraceae.g__Anaerostipes	0.304809	1	NaN	NaN
k__Bacteria.p__Actinobacteria.c__Actinobacteria.o__Actinomycetales.f__Actinomycetaceae.g__Actinomyces	0.320255	1	0.768005	1
k__Bacteria.p__Bacteroidetes.c__Bacteroidia.o__Bacteroidales.f__Porphyromonadaceae.g__Porphyromonas	0.343253	1	0.072834	0.70649
k__Bacteria.p__TM7.c__TM7.3.o__CW040.f__F16.g__	0.345779	1	0.123188	0.790262
k__Bacteria.p__Firmicutes.c__Clostridia.o__Clostridiales.f__Clostridiaceae.g__SMB53	0.34881	1	1	1
k__Bacteria.p__Proteobacteria.c__Epsilonproteobacteria.o__Campylobacterales.f__Campylobacteraceae.g__Campylobacter	0.36131	1	0.441334	1
k__Bacteria.p__Proteobacteria.c__Betaproteobacteria.o__Burkholderiales.__.__	0.371093	1	NaN	NaN
k__Bacteria.p__Firmicutes.c__Clostridia.o__Clostridiales.f__Peptostreptococcaceae.g__Peptostreptococcus	0.371093	1	0.0229874	0.586369
k__Bacteria.p__TM7.c__TM7.3.o__I025.f__Rs.045.g__	0.371093	1	0.776069	1
k__Bacteria.p__Synergistetes.c__Synergistia.o__Synergistales.f__Dethiosulfovibrionaceae.g__Pyramidobacter	0.371093	1	1	1
k__Bacteria.p__Firmicutes.c__Clostridia.o__Clostridiales.f__Veillonellaceae.g__	0.371093	1	0.280713	1
k__Bacteria.p__Proteobacteria.c__Gammaproteobacteria.o__Pseudomonadales.f__Pseudomonadaceae.g__Pseudomonas	0.371093	1	0.789268	1
k__Bacteria.p__Proteobacteria.c__Betaproteobacteria.o__Burkholderiales.f__Oxalobacteraceae.g__Oxalobacter	0.371093	1	NaN	NaN
k__Bacteria.p__Firmicutes.c__Bacilli.o__Lactobacillales.f__Leuconostocaceae.__	0.371093	1	NaN	NaN
k__Bacteria.p__Firmicutes.c__Clostridia.o__Clostridiales.f__Clostridiaceae.g__Sarcina	0.371093	1	NaN	NaN
k__Bacteria.p__Firmicutes.c__Clostridia.o__Clostridiales.f__Veillonellaceae.__	0.371093	1	NaN	NaN
k__Bacteria.p__Firmicutes.c__Clostridia.o__Clostridiales.f__Ruminococcaceae.g__Butyricicoccus	0.371093	1	NaN	NaN
k__Bacteria.p__Firmicutes.c__Clostridia.o__Clostridiales.f__Lachnospiraceae.g__Dorea	0.388376	1	1	1
k__Bacteria.p__Firmicutes.c__Clostridia.o__Clostridiales.f__Lachnospiraceae.g__Shuttleworthia	0.394166	1	0.635586	1
k__Bacteria.p__Proteobacteria.c__Betaproteobacteria.o__Burkholderiales.f__Alcaligenaceae.g__Sutterella	0.409098	1	0.201243	0.852789
k__Bacteria.p__Firmicutes.c__Erysipelotrichi.o__Erysipelotrichales.f__Erysipelotrichaceae.g__Clostridium	0.410117	1	NaN	NaN
k__Bacteria.p__Proteobacteria.c__Betaproteobacteria.o__Burkholderiales.f__Burkholderiaceae.g__Lautropia	0.414216	1	0.293499	1
k__Bacteria.p__Bacteroidetes.c__Bacteroidia.o__Bacteroidales.f__.Barnesiellaceae..g__	0.414823	1	1	1
k__Bacteria.p__Proteobacteria.c__Deltaproteobacteria.o__Desulfovibrionales.f__Desulfovibrionaceae.__	0.422678	1	0.371093	1
k__Bacteria.p__Proteobacteria.c__Gammaproteobacteria.o__Enterobacteriales.f__Enterobacteriaceae.__	0.432616	1	0.126279	0.790262
k__Bacteria.p__Proteobacteria.c__Gammaproteobacteria.o__Enterobacteriales.f__Enterobacteriaceae.g__Escherichia	0.452375	1	0.20128	0.852789
k__Bacteria.p__Firmicutes.c__Clostridia.o__Clostridiales.f__Clostridiaceae.g__	0.498009	1	0.181449	0.852789
k__Bacteria.p__Bacteroidetes.c__Bacteroidia.o__Bacteroidales.f__.Paraprevotellaceae..g__.Prevotella.	0.50488	1	0.798252	1
k__Bacteria.p__Bacteroidetes.c__Bacteroidia.o__Bacteroidales.f__Rikenellaceae.g__	0.506693	1	0.100348	0.748752
k__Bacteria.p__Proteobacteria.c__Gammaproteobacteria.o__Pasteurellales.f__Pasteurellaceae.g__Actinobacillus	0.528233	1	0.407978	1
k__Bacteria.p__Firmicutes.c__Clostridia.o__Clostridiales.f__Veillonellaceae.g__Veillonella	0.545876	1	0.921715	1
k__Bacteria.p__Actinobacteria.c__Coriobacteriia.o__Coriobacteriales.f__Coriobacteriaceae.g__Eggerthella	0.545876	1	NaN	NaN
k__Bacteria.p__Actinobacteria.c__Actinobacteria.o__Actinomycetales.__.__	0.550935	1	0.312408	1
k__Bacteria.p__Proteobacteria.c__Gammaproteobacteria.o__Pasteurellales.f__Pasteurellaceae.g__Aggregatibacter	0.583882	1	0.225323	0.892094
k__Bacteria.p__Firmicutes.c__Clostridia.o__Clostridiales.f__Eubacteriaceae.g__Anaerofustis	0.583882	1	NaN	NaN
k__Bacteria.p__Fusobacteria.c__Fusobacteriia.o__Fusobacteriales.f__Leptotrichiaceae.g__Leptotrichia	0.583882	1	0.195633	0.852789
k__Bacteria.p__Firmicutes.c__Clostridia.o__Clostridiales.f__Ruminococcaceae.g__Ethanoligenens	0.589639	1	NaN	NaN
k__Bacteria.p__Firmicutes.c__Clostridia.o__Clostridiales.f__Ruminococcaceae.g__Ruminococcus	0.595819	1	0.141482	0.825571
k__Bacteria.p__Firmicutes.c__Bacilli.o__Turicibacterales.f__Turicibacteraceae.g__Turicibacter	0.60125	1	NaN	NaN
k__Bacteria.p__Firmicutes.c__Clostridia.o__Clostridiales.f__.Tissierellaceae..g__WAL_1855D	0.624065	1	1	1
k__Bacteria.p__Verrucomicrobia.c__Verrucomicrobiae.o__Verrucomicrobiales.f__Verrucomicrobiaceae.g__Akkermansia	0.6247	1	0.583882	1
k__Bacteria.p__Proteobacteria.c__Betaproteobacteria.o__Neisseriales.f__Neisseriaceae.g__Neisseria	0.6319	1	0.168793	0.852789
k__Bacteria.p__Actinobacteria.c__Coriobacteriia.o__Coriobacteriales.f__Coriobacteriaceae.g__	0.635586	1	0.779763	1
k__Bacteria.p__Actinobacteria.c__Coriobacteriia.o__Coriobacteriales.f__Coriobacteriaceae.__	0.643518	1	NaN	NaN
k__Bacteria.p__Firmicutes.c__Clostridia.o__Clostridiales.f__Lachnospiraceae.g__	0.674223	1	0.371093	1
k__Bacteria.p__Firmicutes.c__Bacilli.o__Lactobacillales.f__Enterococcaceae.g__Enterococcus	0.674987	1	1	1
k__Bacteria.p__Firmicutes.c__Clostridia.o__Clostridiales.f__Christensenellaceae.g__	0.704907	1	NaN	NaN
k__Bacteria.p__Firmicutes.c__Erysipelotrichi.o__Erysipelotrichales.f__Erysipelotrichaceae.g__Coprobacillus	0.727538	1	NaN	NaN
k__Bacteria.p__TM7.c__TM7.3.o__.f__.g__	0.75361	1	0.0401306	0.586369
k__Bacteria.p__Firmicutes.c__Clostridia.o__Clostridiales.f__Veillonellaceae.g__Megasphaera	0.755658	1	0.515278	1
k__Bacteria.p__Actinobacteria.c__Actinobacteria.o__Actinomycetales.f__Micrococcaceae.g__Rothia	0.776358	1	0.257927	1
k__Bacteria.p__Firmicutes.c__Bacilli.o__Lactobacillales.f__Aerococcaceae.g__Abiotrophia	0.789268	1	0.740367	1
k__Bacteria.p__Actinobacteria.c__Coriobacteriia.o__Coriobacteriales.f__Coriobacteriaceae.g__Atopobium	0.799846	1	0.984322	1
k__Bacteria.p__Firmicutes.c__Clostridia.o__Clostridiales.__.__	0.812355	1	0.320106	1
k__Bacteria.p__Proteobacteria.c__Gammaproteobacteria.o__Pasteurellales.f__Pasteurellaceae.g__Haemophilus	0.812355	1	0.352459	1
k__Bacteria.p__Firmicutes.c__Clostridia.o__Clostridiales.f__Ruminococcaceae.g__Faecalibacterium	0.812355	1	0.069213	0.70649
k__Bacteria.p__Firmicutes.c__Erysipelotrichi.o__Erysipelotrichales.f__Erysipelotrichaceae.g__Bulleidia	0.812704	1	0.441334	1
k__Bacteria.p__Firmicutes.c__Clostridia.o__Clostridiales.f__.Mogibacteriaceae..g__	0.840822	1	0.066288	0.70649
k__Bacteria.p__Firmicutes.c__Erysipelotrichi.o__Erysipelotrichales.f__Erysipelotrichaceae.g__Holdemania	0.849817	1	NaN	NaN
k__Bacteria.p__Firmicutes.c__Clostridia.o__Clostridiales.f__Christensenellaceae.g__Christensenella	0.855132	1	NaN	NaN
k__Bacteria.__.__.__.__.__	0.856297	1	0.0204124	0.586369
k__Bacteria.p__Fusobacteria.c__Fusobacteriia.o__Fusobacteriales.f__Fusobacteriaceae.g__Fusobacterium	0.893904	1	0.798252	1
k__Bacteria.p__Firmicutes.c__Clostridia.o__Clostridiales.f__Lachnospiraceae.g__Blautia	0.898317	1	0.706358	1
k__Bacteria.p__Firmicutes.c__Clostridia.o__Clostridiales.f__Lachnospiraceae.g__Roseburia	0.898317	1	0.556298	1
k__Bacteria.p__Firmicutes.c__Bacilli.o__Gemellales.f__Gemellaceae.__	0.905695	1	0.738091	1
k__Bacteria.p__Firmicutes.c__Erysipelotrichi.o__Erysipelotrichales.f__Erysipelotrichaceae.__	0.924572	1	NaN	NaN
k__Bacteria.p__Firmicutes.c__Clostridia.o__Clostridiales.f__Veillonellaceae.g__Phascolarctobacterium	0.927279	1	0.624835	1
k__Bacteria.p__Firmicutes.c__Clostridia.o__Clostridiales.f__Lachnospiraceae.__	0.956329	1	0.56776	1
k__Bacteria.p__Firmicutes.c__Clostridia.o__Clostridiales.f__Clostridiaceae.g__Clostridium	0.956329	1	0.787406	1
k__Bacteria.p__Firmicutes.c__Bacilli.__.__.__	1	1	0.00166169	0.322369
k__Bacteria.p__Proteobacteria.c__Gammaproteobacteria.o__Pseudomonadales.f__Moraxellaceae.g__Moraxella	1	1	0.0423153	0.586369
k__Bacteria.p__Proteobacteria.c__Betaproteobacteria.o__Neisseriales.f__Neisseriaceae.g__Eikenella	1	1	0.097942	0.748752
k__Bacteria.p__Actinobacteria.c__Actinobacteria.o__Actinomycetales.f__Propionibacteriaceae.g__	1	1	0.144688	0.825571
k__Bacteria.p__Actinobacteria.c__Coriobacteriia.o__Coriobacteriales.f__Coriobacteriaceae.g__Slackia	1	1	0.197466	0.852789
k__Bacteria.p__Tenericutes.c__Mollicutes.o__Mycoplasmatales.f__Mycoplasmataceae.g__Mycoplasma	1	1	0.342829	1
k__Bacteria.p__Synergistetes.c__Synergistia.o__Synergistales.f__Dethiosulfovibrionaceae.g__TG5	1	1	0.398305	1
k__Bacteria.p__Bacteroidetes.c__Flavobacteriia.o__Flavobacteriales.f__.Weeksellaceae..g__	1	1	0.56776	1
k__Bacteria.p__Firmicutes.c__Bacilli.o__Bacillales.f__Bacillaceae.g__Bacillus	1	1	0.589639	1
k__Bacteria.p__Actinobacteria.c__Actinobacteria.o__Bifidobacteriales.f__Bifidobacteriaceae.g__Scardovia	1	1	0.783652	1
k__Bacteria.p__Firmicutes.c__Bacilli.o__Bacillales.f__Listeriaceae.g__	1	1	0.855132	1
k__Bacteria.p__Firmicutes.c__Clostridia.o__Clostridiales.f__Veillonellaceae.g__Selenomonas	1	1	0.921715	1
k__Bacteria.p__Proteobacteria.c__Gammaproteobacteria.o__Pasteurellales.f__Pasteurellaceae.__	1	1	1	1
k__Bacteria.p__Firmicutes.c__Clostridia.o__Clostridiales.f__Veillonellaceae.g__Schwartzia	1	1	1	1
k__Bacteria.p__Cyanobacteria.c__Chloroplast.o__Streptophyta.f__.g__	1	1	1	1
k__Bacteria.p__Firmicutes.c__Bacilli.o__Lactobacillales.f__Leuconostocaceae.g__Leuconostoc	1	1	NaN	NaN
k__Bacteria.p__Firmicutes.c__Clostridia.o__Clostridiales.f__.g__	1	1	NaN	NaN
k__Bacteria.p__Firmicutes.c__Clostridia.o__Clostridiales.f__Peptococcaceae.__	1	1	NaN	NaN
k__Bacteria.p__Firmicutes.c__Clostridia.o__Clostridiales.f__Peptococcaceae.g__	1	1	NaN	NaN
k__Bacteria.p__Firmicutes.c__Clostridia.o__Clostridiales.f__Peptococcaceae.g__rc4.4	1	1	NaN	NaN
k__Bacteria.p__Lentisphaerae.c__.Lentisphaeria..o__Victivallales.f__Victivallaceae.__	1	1	NaN	NaN
k__Bacteria.p__Lentisphaerae.c__.Lentisphaeria..o__Victivallales.f__Victivallaceae.g__	1	1	NaN	NaN
k__Bacteria.p__Proteobacteria.c__Alphaproteobacteria.o__Rhizobiales.f__Beijerinckiaceae.g__	1	1	NaN	NaN
k__Bacteria.p__Proteobacteria.c__Betaproteobacteria.o__Burkholderiales.f__Comamonadaceae.g__Comamonas	1	1	NaN	NaN
k__Bacteria.p__Proteobacteria.c__Gammaproteobacteria.o__Enterobacteriales.f__Enterobacteriaceae.g__Klebsiella	1	1	NaN	NaN
k__Bacteria.p__Proteobacteria.c__Gammaproteobacteria.o__Pseudomonadales.f__Moraxellaceae.g__Acinetobacter	1	1	NaN	NaN
k__Bacteria.p__Synergistetes.c__Synergistia.o__Synergistales.f__Synergistaceae.g__Synergistes	1	1	NaN	NaN
k__Bacteria.p__Firmicutes.c__Clostridia.o__Clostridiales.f__Veillonellaceae.g__Acidaminococcus	1	1	NaN	NaN
k__Bacteria.p__Firmicutes.c__Clostridia.o__Clostridiales.f__Clostridiaceae.__	1	1	NaN	NaN
k__Bacteria.p__Bacteroidetes.c__Bacteroidia.o__Bacteroidales.f__Porphyromonadaceae.__	1	1	NaN	NaN
k__Bacteria.p__Firmicutes.c__Clostridia.o__Clostridiales.f__.Tissierellaceae..g__Parvimonas	1	1	0.00714493	0.586369
k__Bacteria.p__TM7.c__TM7.3.__.__.__	1	1	0.315055	1
k__Bacteria.p__Proteobacteria.c__Betaproteobacteria.o__Neisseriales.f__Neisseriaceae.g__	1	1	0.515278	1
k__Bacteria.p__Bacteroidetes.c__Bacteroidia.o__Bacteroidales.__.__	1	1	0.0128512	0.586369
k__Bacteria.p__TM7.c__TM7.3.o__CW040.f__.g__	1	1	0.760479	1
k__Bacteria.p__Firmicutes.c__Bacilli.o__Gemellales.f__Gemellaceae.g__	1	1	0.097942	0.748752
k__Bacteria.p__Firmicutes.c__Clostridia.o__Clostridiales.f__.Tissierellaceae..g__1.68	1	1	1	1
k__Bacteria.p__Firmicutes.c__Clostridia.__.__.__	1	1	NaN	NaN
k__Bacteria.p__Bacteroidetes.c__Flavobacteriia.o__Flavobacteriales.f__Flavobacteriaceae.g__Capnocytophaga	1	1	0.921715	1
k__Bacteria.p__Bacteroidetes.c__Bacteroidia.o__Bacteroidales.f__S24.7.g__	1	1	1	1
k__Bacteria.p__Actinobacteria.c__Actinobacteria.o__Actinomycetales.f__Propionibacteriaceae.g__Propionibacterium	NaN	NaN	0.0208626	0.586369
k__Bacteria.p__Firmicutes.c__Clostridia.o__Clostridiales.f__Peptococcaceae.g__Peptococcus	NaN	NaN	0.0248679	0.586369
k__Bacteria.p__Firmicutes.c__Clostridia.o__Clostridiales.f__Peptostreptococcaceae.g__Filifactor	NaN	NaN	0.0253699	0.586369
k__Bacteria.p__Firmicutes.c__Clostridia.o__Clostridiales.f__Peptostreptococcaceae.__	NaN	NaN	0.0294393	0.586369
k__Bacteria.p__Bacteroidetes.c__Bacteroidia.o__Bacteroidales.f__.g__	NaN	NaN	0.0355223	0.586369
k__Bacteria.p__Firmicutes.c__Clostridia.o__Clostridiales.f__Lachnospiraceae.g__Catonella	NaN	NaN	0.036068	0.586369
k__Bacteria.p__Proteobacteria.c__Betaproteobacteria.o__Neisseriales.f__Neisseriaceae.g__Kingella	NaN	NaN	0.0401306	0.586369
k__Bacteria.p__Firmicutes.c__Clostridia.o__Clostridiales.f__Lachnospiraceae.g__Moryella	NaN	NaN	0.049366	0.638467
k__Bacteria.p__Firmicutes.c__Clostridia.o__Clostridiales.f__.Acidaminobacteraceae..g__	NaN	NaN	0.057804	0.697426
k__Bacteria.p__Bacteroidetes.c__Bacteroidia.o__Bacteroidales.f__Prevotellaceae.__	NaN	NaN	0.0611146	0.697426
k__Bacteria.p__Proteobacteria.c__Betaproteobacteria.__.__.__	NaN	NaN	0.0925916	0.748752
k__Bacteria.p__Chloroflexi.c__Anaerolineae.o__Anaerolineales.f__Anaerolinaceae.g__SHD.231	NaN	NaN	0.0975125	0.748752
k__Bacteria.p__Bacteroidetes.c__Bacteroidia.o__Bacteroidales.f__Rikenellaceae.g__Blvii28	NaN	NaN	0.106897	0.768074
k__Bacteria.p__Firmicutes.c__Clostridia.o__Clostridiales.f__.Mogibacteriaceae..g__Anaerovorax	NaN	NaN	0.11954	0.790262
k__Bacteria.p__Firmicutes.c__Clostridia.o__Clostridiales.f__.Tissierellaceae..g__	NaN	NaN	0.173568	0.852789
k__Bacteria.p__Firmicutes.c__Clostridia.o__Clostridiales.f__.Tissierellaceae..__	NaN	NaN	0.175554	0.852789
k__Bacteria.p__SR1.c__.o__.f__.g__	NaN	NaN	0.176996	0.852789
k__Bacteria.p__Proteobacteria.c__Alphaproteobacteria.o__Rickettsiales.f__mitochondria.__	NaN	NaN	0.181449	0.852789
k__Bacteria.p__Spirochaetes.c__Spirochaetes.__.__.__	NaN	NaN	0.204894	0.852789
k__Bacteria.p__Firmicutes.c__Clostridia.o__Clostridiales.f__Lachnospiraceae.g__Butyrivibrio	NaN	NaN	0.206603	0.852789
k__Bacteria.p__Bacteroidetes.__.__.__.__	NaN	NaN	0.224015	0.892094
k__Bacteria.p__Firmicutes.c__Clostridia.o__Clostridiales.f__.Mogibacteriaceae..g__Mogibacterium	NaN	NaN	0.276252	1
k__Bacteria.p__Fusobacteria.c__Fusobacteriia.o__Fusobacteriales.f__Leptotrichiaceae.g__	NaN	NaN	0.306556	1
k__Bacteria.p__Proteobacteria.c__Betaproteobacteria.o__Burkholderiales.f__Comamonadaceae.__	NaN	NaN	0.3133	1
k__Bacteria.p__Proteobacteria.c__Betaproteobacteria.o__Burkholderiales.f__Comamonadaceae.g__Hylemonella	NaN	NaN	0.345779	1
k__Bacteria.p__Proteobacteria.c__Betaproteobacteria.o__Neisseriales.f__Neisseriaceae.__	NaN	NaN	0.394166	1
k__Bacteria.p__Spirochaetes.c__Spirochaetes.o__Spirochaetales.f__Spirochaetaceae.g__Treponema	NaN	NaN	0.395462	1
k__Bacteria.p__Actinobacteria.c__Actinobacteria.o__Actinomycetales.f__Actinomycetaceae.g__Mobiluncus	NaN	NaN	0.401678	1
k__Bacteria.p__Proteobacteria.c__Gammaproteobacteria.o__Cardiobacteriales.f__Cardiobacteriaceae.g__Cardiobacterium	NaN	NaN	0.441334	1
k__Bacteria.p__Bacteroidetes.c__Bacteroidia.o__Bacteroidales.f__Porphyromonadaceae.g__Tannerella	NaN	NaN	0.489967	1
k__Bacteria.p__Proteobacteria.c__Deltaproteobacteria.o__Desulfobacterales.f__Desulfobulbaceae.g__Desulfobulbus	NaN	NaN	0.580712	1
k__Bacteria.p__Firmicutes.c__Clostridia.o__Clostridiales.f__Lachnospiraceae.g__Oribacterium	NaN	NaN	0.708557	1
k__Bacteria.p__Bacteroidetes.c__Bacteroidia.o__Bacteroidales.f__Porphyromonadaceae.g__Paludibacter	NaN	NaN	0.760479	1
k__Bacteria.p__Tenericutes.c__Mollicutes.o__RF39.f__.g__	NaN	NaN	0.855132	1
k__Bacteria.p__GN02.c__BD1.5.o__.f__.g__	NaN	NaN	0.979373	1
k__Bacteria.p__Actinobacteria.c__Actinobacteria.o__Actinomycetales.f__Nocardioidaceae.g__Propionicimonas	NaN	NaN	1	1
k__Bacteria.p__Bacteroidetes.c__Bacteroidia.o__Bacteroidales.f__BS11.g__	NaN	NaN	1	1
k__Bacteria.p__Firmicutes.c__Erysipelotrichi.o__Erysipelotrichales.f__Erysipelotrichaceae.g__Sharpea	NaN	NaN	1	1
k__Bacteria.p__Proteobacteria.c__Alphaproteobacteria.o__Sphingomonadales.f__Erythrobacteraceae.__	NaN	NaN	1	1
k__Bacteria.p__Proteobacteria.c__Epsilonproteobacteria.o__Campylobacterales.f__Helicobacteraceae.g__Flexispira	NaN	NaN	1	1
k__Bacteria.p__Proteobacteria.c__Gammaproteobacteria.__.__.__	NaN	NaN	1	1
k__Bacteria.p__Spirochaetes.c__Spirochaetes.o__Sphaerochaetales.f__Sphaerochaetaceae.g__Sphaerochaeta	NaN	NaN	1	1
k__Bacteria.p__Spirochaetes.c__Spirochaetes.o__Spirochaetales.f__Spirochaetaceae.__	NaN	NaN	1	1
k__Bacteria.p__Tenericutes.c__Mollicutes.o__Acholeplasmatales.f__Acholeplasmataceae.g__Acholeplasma	NaN	NaN	1	1
k__Bacteria.p__Firmicutes.c__Bacilli.o__Bacillales.f__Bacillaceae.__	NaN	NaN	1	1
