# Supplementary material for: New and Preliminary Evidence on Altered Oral and Gut Microbiota in Individuals with Autism Spectrum Disorder (ASD): Implications for ASD Diagnosis and Subtyping Based on Microbial Biomarkers
Source: Nutrients. 2019 Sep 6;11(9):2128. doi: 10.3390/nu11092128 (PMC6770733; doi:10.3390/nu11092128)
Supplement: Supplementary file 1 [file nutrients-11-02128-s001.zip › Supplementary/supplementary tables/Additional file 10_SuppTable2.xls]

## Sheet: Salivary phylum level OTU count
index	k__Bacteria;__	k__Bacteria;p__Actinobacteria	k__Bacteria;p__Bacteroidetes	k__Bacteria;p__Chloroflexi	k__Bacteria;p__Cyanobacteria	k__Bacteria;p__Firmicutes	k__Bacteria;p__Fusobacteria	k__Bacteria;p__GN02	k__Bacteria;p__Proteobacteria	k__Bacteria;p__SR1	k__Bacteria;p__Spirochaetes	k__Bacteria;p__Synergistetes	k__Bacteria;p__TM7	k__Bacteria;p__Tenericutes	k__Bacteria;p__Verrucomicrobia	Name	Description	Groups	SubID	Pairs
s1324	0	67	38	0	0	120	19	0	67	0	0	0	4	0	0	Saliva_MP1T	Saliva	Saliva_autism	MP1T	MP1
s1325	342	8265	18833	0	2	37578	2451	0	36152	5	13	0	1320	3	5	Saliva_MP1C	Saliva	Saliva_control	MP1C	MP1
s1326	977	2420	18100	0	56	21225	4197	13	16067	175	310	31	488	14	0	Saliva_MP2T	Saliva	Saliva_autism	MP2T	MP2
s1327	66	372	3660	0	6	4029	277	0	5307	9	4	0	142	0	0	Saliva_MP2C1	Saliva	Saliva_control	MP2C1	MP2
s1328	3	4947	3305	0	24	22968	727	0	31422	3	0	0	8	0	0	Saliva_MP4T	Saliva	Saliva_autism	MP4T	MP4
s1329	4	5423	15391	0	0	18781	577	59	19752	0	5	0	767	0	0	Saliva_MP4C	Saliva	Saliva_control	MP4C	MP4
s1330	200	1985	7658	0	18	14686	2485	29	19435	35	268	175	424	64	0	Saliva_MP5T	Saliva	Saliva_autism	MP5T	MP5
s1331	453	755	27575	6	9	14731	5449	0	14986	107	2192	157	381	66	0	Saliva_MP5C	Saliva	Saliva_control	MP5C	MP5
s1332	255	1752	18392	0	0	23577	1424	9	7087	13	54	27	837	0	0	Saliva_MP6T	Saliva	Saliva_autism	MP6T	MP6
s1333	490	2557	33156	0	0	27829	2530	4	21415	25	176	47	2458	0	0	Saliva_MP6C	Saliva	Saliva_control	MP6C	MP6
s1334	30	487	3225	0	0	4066	422	0	1198	0	0	0	53	0	3	Saliva_MP7T	Saliva	Saliva_autism	MP7T	MP7
s1336	474	5075	60566	0	0	45119	5265	32	56276	1041	52	3	7511	0	15	Saliva_MP7C2	Saliva	Saliva_control	MP7C2	MP7
s1337	79	1281	7981	0	15	23914	8145	45	13404	195	6	0	609	0	16	Saliva_MP8T	Saliva	Saliva_autism	MP8T	MP8
s1338	179	6361	15307	0	0	32037	2498	2	6630	26	3	0	587	0	2	Saliva_MP8C	Saliva	Saliva_control	MP8C	MP8
s1340	19	8986	13874	0	0	23318	2067	0	18104	20	19	0	176	0	0	Saliva_MP10T	Saliva	Saliva_autism	MP10T	MP10
s1341	10	622	1412	0	2	3267	466	2	4134	0	0	0	19	0	0	Saliva_MP10C	Saliva	Saliva_control	MP10C	MP10
s1342	528	3799	23170	0	4	26584	3015	4	12354	9	68	7	1210	5	0	Saliva_MP11T	Saliva	Saliva_autism	MP11T	MP11
s1343	397	9561	33113	2	260	50017	1463	8	42192	49	41	0	4079	16	0	Saliva_MP11C	Saliva	Saliva_control	MP11C	MP11
s1344	25	5010	16880	0	96	27712	2062	0	11048	7	42	4	140	2	0	Saliva_MP12T	Saliva	Saliva_autism	MP12T	MP12
s1345	1680	5563	14529	0	0	31273	7299	0	25202	312	54	0	2625	24	3	Saliva_MP12C	Saliva	Saliva_control	MP12C	MP12
s1346	268	1765	9389	0	0	11720	2311	37	25984	116	95	12	469	0	0	Saliva_MP13T	Saliva	Saliva_autism	MP13T	MP13
s1347	196	1409	4267	0	0	8531	1409	0	10657	8	42	8	447	0	0	Saliva_MP13C	Saliva	Saliva_control	MP13C	MP13
s1348	80	1674	37772	0	0	22936	2393	22	13367	416	22	4	185	0	0	Saliva_MP14T1	Saliva	Saliva_autism	MP14T1	MP14P1
s1349	38	658	5572	0	0	4151	852	0	2066	20	2	0	227	0	0	Saliva_MP14T2	Saliva	Saliva_autism	MP14T2	MP14P2
s1350C1	559	2731	16735	2	0	11787	2935	12	26648	1022	798	124	516	32	0	Saliva_MP14C1	Saliva	Saliva_control	MP14C1	MP14P1
s1350C2	559	2731	16735	2	0	11787	2935	12	26648	1022	798	124	516	32	0	Saliva_MP14C2	Saliva	Saliva_control	MP14C2	MP14P2
s1351	263	7872	5233	0	3	25492	6059	7	45424	34	2	0	284	0	0	Saliva_MP15T	Saliva	Saliva_autism	MP15T	MP15
s1352	2117	5790	20432	0	17	24980	3939	27	13724	69	193	122	3965	33	0	Saliva_MP15C	Saliva	Saliva_control	MP15C	MP15
s1353	292	7184	13172	0	2	23096	7416	41	25895	247	137	12	938	7	0	Saliva_MP16T	Saliva	Saliva_autism	MP16T	MP16
s1354	89	2083	3064	0	14	6690	1983	10	8692	75	45	9	326	0	0	Saliva_MP16C	Saliva	Saliva_control	MP16C	MP16
s1357	95	965	10604	0	0	8888	2346	3	9190	68	16	0	504	0	0	Saliva_MP18T	Saliva	Saliva_autism	MP18T	MP18
s1358	148	936	10044	0	0	7857	892	5	2858	5	4	0	852	0	0	Saliva_MP18C	Saliva	Saliva_control	MP18C	MP18
s1359	40	2167	9386	0	0	11367	236	0	2404	0	14	5	315	2	0	Saliva_MP19T	Saliva	Saliva_autism	MP19T	MP19
s1360	2	1137	10041	0	0	14366	284	0	673	0	4	0	87	0	0	Saliva_MP19C	Saliva	Saliva_control	MP19C	MP19
s1361	295	3747	11217	0	0	17245	2779	11	1851	34	13	0	2133	0	0	Saliva_MP20T	Saliva	Saliva_autism	MP20T	MP20
s1362	85	1795	5383	0	0	10462	1169	2	3772	13	27	0	554	0	0	Saliva_MP20C	Saliva	Saliva_control	MP20C	MP20
s1363	53	3819	5864	0	0	15189	1518	8	21826	30	19	0	274	3	0	Saliva_MP21T	Saliva	Saliva_autism	MP21T	MP21
s1364	34	855	5643	0	0	7428	351	0	3414	17	4	0	215	0	0	Saliva_MP21C	Saliva	Saliva_control	MP21C	MP21
s1367	3	2525	1527	0	0	11801	1487	0	12083	4	4	0	140	0	0	Saliva_MP23T	Saliva	Saliva_autism	MP23T	MP23
s1368	210	3431	1816	0	0	6791	1046	15	12680	27	0	0	228	0	0	Saliva_MP23C	Saliva	Saliva_control	MP23C	MP23

## Sheet: Stool phylum level OTU counts
index	k__Bacteria;__	k__Bacteria;p__Actinobacteria	k__Bacteria;p__Bacteroidetes	k__Bacteria;p__Cyanobacteria	k__Bacteria;p__Firmicutes	k__Bacteria;p__Fusobacteria	k__Bacteria;p__Lentisphaerae	k__Bacteria;p__Proteobacteria	k__Bacteria;p__Synergistetes	k__Bacteria;p__TM7	k__Bacteria;p__Tenericutes	k__Bacteria;p__Verrucomicrobia	Name	Description	Groups	SubID	Pairs
s1178	58	12795	47674	0	67276	0	0	1818	0	0	0	2	Stool_MP1T	Stool	Stool_autism	MP1T	MP1
s1179	8	8173	220	0	48445	17	0	14679	0	0	0	0	Stool_MP1C	Stool	Stool_control	MP1C	MP1
s1180	39	283	43	0	49984	0	0	23311	0	0	0	17	Stool_MP2T	Stool	Stool_autism	MP2T	MP2
s1181	118	230	49572	197	27018	0	0	1746	0	0	0	0	Stool_MP2C1	Stool	Stool_control	MP2C1	MP2
s1183	7	3627	24105	0	23990	0	0	62459	0	0	0	0	Stool_MP4T	Stool	Stool_autism	MP4T	MP4
s1184	46	292	30894	0	24796	2	0	28490	0	0	0	0	Stool_MP4C	Stool	Stool_control	MP4C	MP4
s1185	14	22338	84	0	40492	2273	0	20380	0	2	0	0	Stool_MP7T	Stool	Stool_autism	MP7T	MP7
s1190	307	1464	50343	0	26558	0	0	2763	0	2	0	0	Stool_MP10C	Stool	Stool_control	MP10C	MP10
s1191	0	1361	51	0	4081	0	0	11711	0	2	0	68	Stool_MP11T	Stool	Stool_autism	MP11T	MP11
s1293	609	3038	53540	0	42358	10	0	1891	0	10	0	0	Stool_MP5T	Stool	Stool_autism	MP5T	MP5
s1294	77	2904	49153	0	53911	18	0	2066	80	9	0	0	Stool_MP5C	Stool	Stool_control	MP5C	MP5
s1295	0	612	4329	0	8342	0	0	2225	0	5	0	0	Stool_MP6T	Stool	Stool_autism	MP6T	MP6
s1296	1041	1693	86916	0	106233	10	0	3925	0	31	0	1760	Stool_MP6C	Stool	Stool_control	MP6C	MP6
s1297	0	1707	35939	0	34810	3	0	573	0	3	0	0	Stool_MP8T	Stool	Stool_autism	MP8T	MP8
s1298	65	14220	38008	0	47846	5	0	2287	0	4	0	12	Stool_MP8C	Stool	Stool_control	MP8C	MP8
s1299	854	458	40961	0	36570	2	54	1716	0	0	0	6	Stool_MP12T	Stool	Stool_autism	MP12T	MP12
s1300	173	428	45330	0	14619	0	0	451	0	0	0	2	Stool_MP12C	Stool	Stool_control	MP12C	MP12
s1301	36	851	23595	0	32460	0	0	674	0	0	0	1200	Stool_MP13T	Stool	Stool_autism	MP13T	MP13
s1302	110	362	6360	77	10930	0	0	162	4	0	0	9	Stool_MP13C	Stool	Stool_control	MP13C	MP13
s1303	229	2785	24778	0	46855	0	0	1443	8	0	0	52	Stool_MP14T1	Stool	Stool_autism	MP14T1	MP14P1
s1304	130	9378	14467	0	68160	0	0	8024	0	8	0	2	Stool_MP14T2	Stool	Stool_autism	MP14T2	MP14P2
s1305C1	102	826	28135	0	46436	0	0	1502	21	4	0	954	Stool_MP14C1	Stool	Stool_control	MP14C1	MP14P1
s1305C2	102	826	28135	0	46436	0	0	1502	21	4	0	954	Stool_MP14C2	Stool	Stool_control	MP14C2	MP14P2
s1306	2	1724	36656	0	29497	0	0	1237	0	9	0	0	Stool_MP15T	Stool	Stool_autism	MP15T	MP15
s1307	5	6370	26770	0	24402	0	0	652	0	24	0	0	Stool_MP15C	Stool	Stool_control	MP15C	MP15
s1308	55	3063	6815	0	53915	0	0	1191	0	0	0	2	Stool_MP16T	Stool	Stool_autism	MP16T	MP16
s1309	59	1578	28276	0	32225	0	0	8818	0	0	1	0	Stool_MP16C	Stool	Stool_control	MP16C	MP16
s1311	89	1275	29126	2	60249	0	0	8012	0	5	0	0	Stool_MP18T	Stool	Stool_autism	MP18T	MP18
s1312	50	2574	6610	191	41293	5	0	12209	0	5	0	150	Stool_MP18C	Stool	Stool_control	MP18C	MP18
s1313	861	3750	26419	0	49492	0	0	2126	0	3	0	2	Stool_MP19T	Stool	Stool_autism	MP19T	MP19
s1314	0	563	34181	0	61268	0	0	1307	0	5	0	3	Stool_MP19C	Stool	Stool_control	MP19C	MP19
s1315	302	13850	11657	0	47176	0	0	2419	0	42	0	0	Stool_MP20T	Stool	Stool_autism	MP20T	MP20
s1316	22	2842	6170	0	20653	0	0	12586	0	2	0	0	Stool_MP20C	Stool	Stool_control	MP20C	MP20
s1317	42	118	15746	0	21597	928	0	33527	0	4	0	0	Stool_MP21T	Stool	Stool_autism	MP21T	MP21
s1318	38	541	4949	0	6060	0	0	1006	0	0	0	0	Stool_MP21C	Stool	Stool_control	MP21C	MP21
s1321	45	1930	27210	0	40524	9	0	1179	0	0	0	0	Stool_MP23T	Stool	Stool_autism	MP23T	MP23
s1322	88	2471	36204	0	41607	3	0	3414	0	17	0	16	Stool_MP23C	Stool	Stool_control	MP23C	MP23
s1323	0	2678	20623	0	13878	20	0	26598	0	2	0	0	Stool_MP11C	Stool	Stool_control	MP11C	MP11
s1371	3	984	4358	0	6406	0	0	200	0	0	0	0	Stool_MP7C2	Stool	Stool_control	MP7C2	MP7
s1372	14	11866	7334	0	41112	2	0	1559	0	0	0	0	Stool_MP10T	Stool	Stool_autism	MP10T	MP10

## Sheet: salivary genus level OTU counts
index	k__Bacteria;__;__;__;__;__	k__Bacteria;p__Actinobacteria;c__Actinobacteria;o__Actinomycetales;__;__	k__Bacteria;p__Actinobacteria;c__Actinobacteria;o__Actinomycetales;f__Actinomycetaceae;g__	k__Bacteria;p__Actinobacteria;c__Actinobacteria;o__Actinomycetales;f__Actinomycetaceae;g__Actinomyces	k__Bacteria;p__Actinobacteria;c__Actinobacteria;o__Actinomycetales;f__Actinomycetaceae;g__Mobiluncus	k__Bacteria;p__Actinobacteria;c__Actinobacteria;o__Actinomycetales;f__Corynebacteriaceae;g__Corynebacterium	k__Bacteria;p__Actinobacteria;c__Actinobacteria;o__Actinomycetales;f__Micrococcaceae;g__Rothia	k__Bacteria;p__Actinobacteria;c__Actinobacteria;o__Actinomycetales;f__Nocardioidaceae;g__Propionicimonas	k__Bacteria;p__Actinobacteria;c__Actinobacteria;o__Actinomycetales;f__Propionibacteriaceae;g__	k__Bacteria;p__Actinobacteria;c__Actinobacteria;o__Actinomycetales;f__Propionibacteriaceae;g__Propionibacterium	k__Bacteria;p__Actinobacteria;c__Actinobacteria;o__Bifidobacteriales;f__Bifidobacteriaceae;g__Bifidobacterium	k__Bacteria;p__Actinobacteria;c__Actinobacteria;o__Bifidobacteriales;f__Bifidobacteriaceae;g__Scardovia	k__Bacteria;p__Actinobacteria;c__Coriobacteriia;o__Coriobacteriales;f__Coriobacteriaceae;g__	k__Bacteria;p__Actinobacteria;c__Coriobacteriia;o__Coriobacteriales;f__Coriobacteriaceae;g__Atopobium	k__Bacteria;p__Actinobacteria;c__Coriobacteriia;o__Coriobacteriales;f__Coriobacteriaceae;g__Collinsella	k__Bacteria;p__Actinobacteria;c__Coriobacteriia;o__Coriobacteriales;f__Coriobacteriaceae;g__Slackia	k__Bacteria;p__Bacteroidetes;__;__;__;__	k__Bacteria;p__Bacteroidetes;c__Bacteroidia;o__Bacteroidales;__;__	k__Bacteria;p__Bacteroidetes;c__Bacteroidia;o__Bacteroidales;f__;g__	k__Bacteria;p__Bacteroidetes;c__Bacteroidia;o__Bacteroidales;f__BS11;g__	k__Bacteria;p__Bacteroidetes;c__Bacteroidia;o__Bacteroidales;f__Bacteroidaceae;__	k__Bacteria;p__Bacteroidetes;c__Bacteroidia;o__Bacteroidales;f__Bacteroidaceae;g__Bacteroides	k__Bacteria;p__Bacteroidetes;c__Bacteroidia;o__Bacteroidales;f__Porphyromonadaceae;g__Paludibacter	k__Bacteria;p__Bacteroidetes;c__Bacteroidia;o__Bacteroidales;f__Porphyromonadaceae;g__Parabacteroides	k__Bacteria;p__Bacteroidetes;c__Bacteroidia;o__Bacteroidales;f__Porphyromonadaceae;g__Porphyromonas	k__Bacteria;p__Bacteroidetes;c__Bacteroidia;o__Bacteroidales;f__Porphyromonadaceae;g__Tannerella	k__Bacteria;p__Bacteroidetes;c__Bacteroidia;o__Bacteroidales;f__Prevotellaceae;__	k__Bacteria;p__Bacteroidetes;c__Bacteroidia;o__Bacteroidales;f__Prevotellaceae;g__Prevotella	k__Bacteria;p__Bacteroidetes;c__Bacteroidia;o__Bacteroidales;f__Rikenellaceae;g__	k__Bacteria;p__Bacteroidetes;c__Bacteroidia;o__Bacteroidales;f__Rikenellaceae;g__Blvii28	k__Bacteria;p__Bacteroidetes;c__Bacteroidia;o__Bacteroidales;f__S24-7;g__	k__Bacteria;p__Bacteroidetes;c__Bacteroidia;o__Bacteroidales;f__[Barnesiellaceae];g__	k__Bacteria;p__Bacteroidetes;c__Bacteroidia;o__Bacteroidales;f__[Paraprevotellaceae];g__Paraprevotella	k__Bacteria;p__Bacteroidetes;c__Bacteroidia;o__Bacteroidales;f__[Paraprevotellaceae];g__[Prevotella]	k__Bacteria;p__Bacteroidetes;c__Flavobacteriia;o__Flavobacteriales;f__Flavobacteriaceae;g__Capnocytophaga	k__Bacteria;p__Bacteroidetes;c__Flavobacteriia;o__Flavobacteriales;f__[Weeksellaceae];g__	k__Bacteria;p__Chloroflexi;c__Anaerolineae;o__Anaerolineales;f__Anaerolinaceae;g__SHD-231	k__Bacteria;p__Cyanobacteria;c__Chloroplast;o__Streptophyta;f__;g__	k__Bacteria;p__Firmicutes;__;__;__;__	k__Bacteria;p__Firmicutes;c__Bacilli;__;__;__	k__Bacteria;p__Firmicutes;c__Bacilli;o__Bacillales;f__Bacillaceae;__	k__Bacteria;p__Firmicutes;c__Bacilli;o__Bacillales;f__Bacillaceae;g__Bacillus	k__Bacteria;p__Firmicutes;c__Bacilli;o__Bacillales;f__Listeriaceae;g__	k__Bacteria;p__Firmicutes;c__Bacilli;o__Gemellales;f__Gemellaceae;__	k__Bacteria;p__Firmicutes;c__Bacilli;o__Gemellales;f__Gemellaceae;g__	k__Bacteria;p__Firmicutes;c__Bacilli;o__Lactobacillales;f__Aerococcaceae;g__Abiotrophia	k__Bacteria;p__Firmicutes;c__Bacilli;o__Lactobacillales;f__Carnobacteriaceae;g__Granulicatella	k__Bacteria;p__Firmicutes;c__Bacilli;o__Lactobacillales;f__Enterococcaceae;g__Enterococcus	k__Bacteria;p__Firmicutes;c__Bacilli;o__Lactobacillales;f__Lactobacillaceae;g__Lactobacillus
s1324	0	0	4	0	0	3	58	0	0	0	2	0	0	0	0	0	0	0	0	0	7	2	0	0	0	0	0	22	0	0	0	0	2	3	2	0	0	0	0	3	0	0	0	0	2	0	0	0	0
s1325	342	1126	16	929	0	109	5796	0	36	0	6	6	0	241	0	0	0	0	0	0	0	31	0	0	2609	11	0	13718	0	0	2	2	0	1499	352	609	0	2	2	0	0	2	0	502	333	343	2331	0	0
s1326	977	173	3	305	79	174	1454	0	38	0	0	0	0	194	0	0	8	13	0	0	0	43	8	5	639	13	91	14725	0	2	0	0	3	1749	619	182	0	56	21	0	2	0	0	188	97	39	631	0	0
s1327	66	43	0	29	0	0	277	0	0	0	2	0	0	21	0	0	0	0	0	0	0	16	0	0	42	0	1	3153	0	0	0	0	0	259	147	42	0	6	0	0	0	0	0	13	8	21	94	0	0
s1328	3	474	23	436	0	205	3660	0	95	22	16	10	0	6	0	0	0	0	0	0	0	77	0	4	680	0	0	1862	2	0	0	0	0	98	413	169	0	24	0	7	7	0	0	1524	0	0	1123	0	6
s1329	4	1028	84	438	0	146	3465	0	65	3	2	0	2	190	0	0	0	67	0	0	0	77	18	6	865	11	9	11663	0	4	0	0	0	1348	1078	245	0	0	0	0	0	0	0	198	0	0	664	0	0
s1330	200	47	14	627	0	138	1027	0	61	3	5	0	13	50	0	0	21	0	44	0	0	47	113	2	980	99	28	4811	2	0	0	0	0	1028	371	112	0	18	42	0	3	0	0	167	181	61	494	0	0
s1331	453	8	11	108	0	52	449	0	45	0	20	0	0	62	0	0	272	15	140	20	0	308	83	5	5739	255	445	16536	2	3	0	0	0	2579	1035	138	6	9	50	0	0	2	4	221	86	19	356	0	0
s1332	255	113	0	167	0	95	1188	0	5	0	6	0	11	163	2	2	0	0	1	0	0	14	12	0	172	23	50	16242	0	0	0	0	0	1470	285	123	0	0	6	9	0	0	0	115	165	7	334	0	0
s1333	490	196	0	329	10	160	1543	0	24	0	5	3	2	285	0	0	48	7	32	0	0	51	235	3	1312	107	201	25977	0	3	0	0	0	4203	660	317	0	0	3	0	0	0	3	171	921	73	894	0	0
s1334	30	116	0	105	0	11	175	0	0	0	0	0	0	80	0	0	0	0	0	0	0	0	0	0	79	8	0	2871	0	0	0	0	0	234	17	16	0	0	0	2	0	0	0	11	28	4	82	0	0
s1336	474	226	2	727	0	91	3797	0	44	0	2	8	4	174	0	0	6	21	0	0	0	64	31	8	13217	55	88	35971	0	0	0	0	0	7657	1687	1761	0	0	0	14	0	7	13	592	827	157	3756	8	0
s1337	79	2	4	234	0	217	725	0	85	4	10	0	0	0	0	0	0	0	0	0	0	49	0	2	1543	321	3	2912	2	0	0	0	0	376	2128	645	0	15	0	2	0	8	4	559	2343	212	2050	5	0
s1338	179	716	0	1148	0	38	4183	0	8	0	4	0	2	262	0	0	0	0	0	0	3	8	8	0	309	22	5	14023	0	0	0	0	0	462	347	120	0	0	0	0	0	0	0	377	86	18	803	0	0
s1340	19	189	0	1177	0	28	7435	0	4	13	0	12	0	126	2	0	26	0	0	0	0	21	4	0	1275	2	33	9360	0	0	0	0	2	2708	318	125	0	0	0	7	0	0	0	268	102	0	847	0	4
s1341	10	71	0	76	3	9	440	0	4	0	0	0	0	19	0	0	0	0	0	0	0	6	0	0	258	0	3	1003	0	0	0	0	0	94	25	23	0	2	0	0	0	0	0	97	2	3	167	0	0
s1342	528	430	19	763	0	34	2312	0	5	0	3	3	0	230	0	0	0	0	0	0	0	42	22	2	980	37	37	20741	0	6	0	0	0	1089	81	133	0	4	0	2	2	0	0	115	152	5	480	0	3
s1343	397	229	112	1777	0	407	6732	0	89	0	0	0	0	215	0	0	13	9	2	0	0	59	3	2	2524	15	10	25964	0	0	0	0	0	1571	2499	442	2	260	2	0	0	0	0	1666	486	133	2588	0	0
s1344	25	202	12	495	0	129	3841	0	11	0	9	8	7	296	0	0	0	0	0	0	0	19	17	0	143	9	0	15513	0	0	0	0	0	625	180	374	0	96	0	2	0	0	0	25	115	4	329	0	0
s1345	1680	716	3	1148	105	210	3229	0	6	0	6	5	7	128	0	0	0	0	0	0	0	33	4	0	2220	118	85	8545	0	8	0	0	0	2387	682	447	0	0	0	0	0	2	0	482	117	0	1229	0	0
s1346	268	20	22	100	0	87	1497	0	11	0	8	0	3	17	0	0	40	0	0	0	0	4	25	0	1051	46	11	2603	0	0	0	0	0	4006	972	631	0	0	21	0	0	0	0	21	587	60	1397	0	0
s1347	196	84	0	94	7	21	1143	0	4	0	0	2	0	54	0	0	4	0	0	0	0	4	13	0	262	16	5	2460	0	0	0	0	0	1160	180	163	0	0	0	0	0	0	0	0	370	20	266	0	0
s1348	80	189	2	138	0	56	1068	0	28	4	0	2	0	187	0	0	0	2	0	0	0	13	11	2	1932	2	54	33834	0	0	0	0	0	1359	175	388	0	0	6	0	0	0	0	124	133	53	1144	0	0
s1349	38	19	0	112	0	6	475	0	11	0	0	0	0	35	0	0	2	0	0	0	0	0	0	0	162	0	0	3627	0	0	0	0	0	1713	53	15	0	0	0	0	0	0	0	20	78	13	360	0	0
s1350C1	559	18	4	160	0	247	2227	0	37	0	4	0	2	27	0	5	8	40	33	0	0	16	118	2	4622	67	277	8831	0	2	0	0	0	1694	594	431	2	0	41	0	3	0	0	162	213	68	631	0	2
s1350C2	559	18	4	160	0	247	2227	0	37	0	4	0	2	27	0	5	8	40	33	0	0	16	118	2	4622	67	277	8831	0	2	0	0	0	1694	594	431	2	0	41	0	3	0	0	162	213	68	631	0	2
s1351	263	17	0	1019	0	75	6737	0	13	0	0	7	0	4	0	0	0	0	0	0	0	26	10	3	3090	16	0	878	0	0	0	0	0	77	270	863	0	3	0	0	0	0	0	229	1601	212	1921	0	0
s1352	2117	125	24	1160	20	1259	2939	0	13	2	0	2	15	231	0	0	34	5	3	0	0	27	44	0	232	120	87	17876	0	12	0	0	0	1016	887	89	0	17	33	0	0	0	0	80	14	0	220	0	0
s1353	292	32	75	532	0	527	5824	41	131	3	4	3	0	12	0	0	0	0	0	0	0	20	237	0	1447	56	2	3280	2	0	0	0	0	3904	3770	454	0	2	0	80	0	0	0	378	801	135	1796	0	0
s1354	89	88	40	992	0	107	809	13	19	0	0	0	0	15	0	0	6	0	0	0	0	0	15	0	531	20	0	1739	0	0	0	0	0	440	284	29	0	14	0	0	0	0	0	74	292	35	393	0	0
s1357	95	29	0	231	0	106	552	0	16	0	0	0	5	26	0	0	0	0	0	0	0	2	26	0	803	33	8	8042	0	0	0	0	0	1152	320	218	0	0	0	15	0	0	0	245	304	51	375	0	0
s1358	148	116	0	203	0	15	288	0	8	0	0	0	2	304	0	0	0	0	0	0	0	8	10	0	171	2	11	9611	0	0	0	0	0	176	44	11	0	0	0	0	0	0	0	51	25	3	108	0	0
s1359	40	226	0	245	0	64	1159	0	11	0	0	0	0	462	0	0	0	0	0	0	0	0	10	0	55	4	7	8683	0	0	0	0	0	453	142	32	0	0	6	0	0	0	0	12	86	0	332	0	0
s1360	2	42	2	93	0	7	865	0	0	0	0	0	0	128	0	0	2	0	0	0	0	0	0	0	7	0	2	9631	0	0	0	0	0	374	25	0	0	0	2	0	0	0	0	7	3	0	132	0	0
s1361	295	188	2	1114	208	30	1630	0	14	0	0	4	15	542	0	0	2	0	0	0	0	2	6	0	78	16	8	10434	0	0	0	0	0	326	302	43	0	0	3	3	0	0	0	185	6	4	431	0	0
s1362	85	87	5	532	0	54	960	0	5	0	6	23	20	103	0	0	0	0	0	0	0	2	17	0	246	15	8	4747	0	0	0	0	0	193	109	46	0	0	0	0	0	0	0	83	32	0	198	0	0
s1363	53	66	24	474	0	152	2945	0	50	3	0	0	3	102	0	0	0	3	0	0	0	0	51	0	240	37	30	4825	0	0	0	0	0	184	332	162	0	0	0	10	0	0	0	52	244	55	1260	0	0
s1364	34	28	6	109	0	59	580	0	2	0	0	0	6	61	0	4	0	0	0	0	0	0	0	0	75	8	0	5341	0	0	0	0	0	63	108	48	0	0	0	0	0	0	0	24	15	28	282	0	0
s1367	3	6	5	77	0	129	2203	0	105	0	0	0	0	0	0	0	0	0	0	0	0	0	4	0	419	9	0	127	0	0	0	0	0	91	472	405	0	0	0	20	0	0	0	118	428	71	658	0	2
s1368	210	27	0	244	0	57	3077	0	17	0	0	0	0	9	0	0	0	0	0	0	0	0	10	0	664	8	5	632	0	0	0	0	0	58	332	107	0	0	0	0	3	0	0	237	38	44	885	0	0
[truncated: 104 more columns]

## Sheet: stool genus level OTU counts
index	k__Bacteria;__;__;__;__;__	k__Bacteria;p__Actinobacteria;c__Actinobacteria;o__Actinomycetales;__;__	k__Bacteria;p__Actinobacteria;c__Actinobacteria;o__Actinomycetales;f__Actinomycetaceae;g__	k__Bacteria;p__Actinobacteria;c__Actinobacteria;o__Actinomycetales;f__Actinomycetaceae;g__Actinomyces	k__Bacteria;p__Actinobacteria;c__Actinobacteria;o__Actinomycetales;f__Corynebacteriaceae;g__Corynebacterium	k__Bacteria;p__Actinobacteria;c__Actinobacteria;o__Actinomycetales;f__Micrococcaceae;g__Rothia	k__Bacteria;p__Actinobacteria;c__Actinobacteria;o__Actinomycetales;f__Propionibacteriaceae;g__	k__Bacteria;p__Actinobacteria;c__Actinobacteria;o__Bifidobacteriales;f__Bifidobacteriaceae;g__Bifidobacterium	k__Bacteria;p__Actinobacteria;c__Actinobacteria;o__Bifidobacteriales;f__Bifidobacteriaceae;g__Scardovia	k__Bacteria;p__Actinobacteria;c__Coriobacteriia;o__Coriobacteriales;f__Coriobacteriaceae;__	k__Bacteria;p__Actinobacteria;c__Coriobacteriia;o__Coriobacteriales;f__Coriobacteriaceae;g__	k__Bacteria;p__Actinobacteria;c__Coriobacteriia;o__Coriobacteriales;f__Coriobacteriaceae;g__Adlercreutzia	k__Bacteria;p__Actinobacteria;c__Coriobacteriia;o__Coriobacteriales;f__Coriobacteriaceae;g__Atopobium	k__Bacteria;p__Actinobacteria;c__Coriobacteriia;o__Coriobacteriales;f__Coriobacteriaceae;g__Collinsella	k__Bacteria;p__Actinobacteria;c__Coriobacteriia;o__Coriobacteriales;f__Coriobacteriaceae;g__Eggerthella	k__Bacteria;p__Actinobacteria;c__Coriobacteriia;o__Coriobacteriales;f__Coriobacteriaceae;g__Slackia	k__Bacteria;p__Bacteroidetes;c__Bacteroidia;o__Bacteroidales;__;__	k__Bacteria;p__Bacteroidetes;c__Bacteroidia;o__Bacteroidales;f__Bacteroidaceae;__	k__Bacteria;p__Bacteroidetes;c__Bacteroidia;o__Bacteroidales;f__Bacteroidaceae;g__Bacteroides	k__Bacteria;p__Bacteroidetes;c__Bacteroidia;o__Bacteroidales;f__Porphyromonadaceae;__	k__Bacteria;p__Bacteroidetes;c__Bacteroidia;o__Bacteroidales;f__Porphyromonadaceae;g__Parabacteroides	k__Bacteria;p__Bacteroidetes;c__Bacteroidia;o__Bacteroidales;f__Porphyromonadaceae;g__Porphyromonas	k__Bacteria;p__Bacteroidetes;c__Bacteroidia;o__Bacteroidales;f__Prevotellaceae;g__Prevotella	k__Bacteria;p__Bacteroidetes;c__Bacteroidia;o__Bacteroidales;f__Rikenellaceae;__	k__Bacteria;p__Bacteroidetes;c__Bacteroidia;o__Bacteroidales;f__Rikenellaceae;g__	k__Bacteria;p__Bacteroidetes;c__Bacteroidia;o__Bacteroidales;f__S24-7;g__	k__Bacteria;p__Bacteroidetes;c__Bacteroidia;o__Bacteroidales;f__[Barnesiellaceae];g__	k__Bacteria;p__Bacteroidetes;c__Bacteroidia;o__Bacteroidales;f__[Odoribacteraceae];g__Butyricimonas	k__Bacteria;p__Bacteroidetes;c__Bacteroidia;o__Bacteroidales;f__[Odoribacteraceae];g__Odoribacter	k__Bacteria;p__Bacteroidetes;c__Bacteroidia;o__Bacteroidales;f__[Paraprevotellaceae];g__Paraprevotella	k__Bacteria;p__Bacteroidetes;c__Bacteroidia;o__Bacteroidales;f__[Paraprevotellaceae];g__[Prevotella]	k__Bacteria;p__Bacteroidetes;c__Flavobacteriia;o__Flavobacteriales;f__Flavobacteriaceae;g__Capnocytophaga	k__Bacteria;p__Bacteroidetes;c__Flavobacteriia;o__Flavobacteriales;f__[Weeksellaceae];g__	k__Bacteria;p__Cyanobacteria;c__4C0d-2;o__YS2;f__;g__	k__Bacteria;p__Cyanobacteria;c__Chloroplast;o__Streptophyta;f__;g__	k__Bacteria;p__Firmicutes;__;__;__;__	k__Bacteria;p__Firmicutes;c__Bacilli;__;__;__	k__Bacteria;p__Firmicutes;c__Bacilli;o__Bacillales;f__Bacillaceae;g__Bacillus	k__Bacteria;p__Firmicutes;c__Bacilli;o__Bacillales;f__Listeriaceae;g__	k__Bacteria;p__Firmicutes;c__Bacilli;o__Gemellales;f__Gemellaceae;__	k__Bacteria;p__Firmicutes;c__Bacilli;o__Gemellales;f__Gemellaceae;g__	k__Bacteria;p__Firmicutes;c__Bacilli;o__Lactobacillales;f__Aerococcaceae;g__Abiotrophia	k__Bacteria;p__Firmicutes;c__Bacilli;o__Lactobacillales;f__Carnobacteriaceae;g__Granulicatella	k__Bacteria;p__Firmicutes;c__Bacilli;o__Lactobacillales;f__Enterococcaceae;g__Enterococcus	k__Bacteria;p__Firmicutes;c__Bacilli;o__Lactobacillales;f__Lactobacillaceae;g__Lactobacillus	k__Bacteria;p__Firmicutes;c__Bacilli;o__Lactobacillales;f__Leuconostocaceae;__	k__Bacteria;p__Firmicutes;c__Bacilli;o__Lactobacillales;f__Leuconostocaceae;g__Leuconostoc	k__Bacteria;p__Firmicutes;c__Bacilli;o__Lactobacillales;f__Streptococcaceae;g__Lactococcus	k__Bacteria;p__Firmicutes;c__Bacilli;o__Lactobacillales;f__Streptococcaceae;g__Streptococcus
s1178	58	2	0	10	0	4	0	12350	2	42	10	342	0	2	31	0	0	0	36476	0	5795	0	4	0	3964	2	853	0	580	0	0	0	0	0	0	0	0	0	2	2	0	0	2	0	0	0	0	0	731
s1179	8	0	0	15	0	2	0	6101	0	54	0	52	0	1892	57	0	0	2	169	0	35	0	12	0	0	0	0	0	2	0	0	0	0	0	0	0	0	0	0	2	0	0	0	0	106	0	0	3	2908
s1180	39	27	0	20	0	7	0	29	0	15	4	57	2	0	122	0	0	0	24	0	0	0	19	0	0	0	0	0	0	0	0	0	0	0	0	0	0	0	0	7	0	0	8	0	0	0	0	0	337
s1181	118	0	0	0	0	9	0	3	0	0	34	10	0	174	0	0	0	0	5154	0	1039	0	37155	48	231	0	232	67	248	2375	3023	0	0	197	0	0	0	0	0	0	0	0	0	0	0	0	0	0	43
s1183	7	29	0	27	0	4	0	3478	0	17	0	8	2	2	60	0	0	0	23533	0	548	0	24	0	0	0	0	0	0	0	0	0	0	0	0	0	0	0	0	0	0	0	6	0	26	0	0	0	1298
s1184	46	28	0	5	0	3	0	13	0	0	0	79	5	0	159	0	0	0	29815	0	380	0	32	0	662	0	0	0	0	3	2	0	0	0	0	0	0	0	0	0	0	0	0	0	0	0	0	0	49
s1185	14	18	3	65	2	5	0	21709	0	0	2	24	0	0	510	0	0	0	56	0	0	0	24	0	0	0	0	0	0	2	2	0	0	0	0	0	0	0	0	4	5	2	0	0	0	0	0	0	3258
s1190	307	0	0	9	3	0	0	1436	0	0	0	12	0	0	4	0	0	0	43784	0	4347	0	41	0	1853	0	313	0	0	3	2	0	0	0	0	2	0	0	0	0	0	0	0	2	4	0	0	0	17
s1191	0	0	0	0	0	0	0	1322	0	8	0	0	0	0	31	0	0	0	49	0	0	0	0	0	0	0	0	0	0	0	2	0	0	0	0	0	0	0	0	0	0	0	0	0	0	0	0	5	158
s1293	609	9	0	13	2	6	0	2523	0	2	30	12	0	437	4	0	0	4821	4662	0	286	0	42343	18	1410	0	0	0	0	0	0	0	0	0	0	0	0	0	0	4	0	4	2	0	0	0	0	0	350
s1294	77	0	0	10	0	7	0	3	0	9	0	0	3	2834	0	38	0	0	40170	0	2893	0	5285	0	73	0	0	61	667	2	2	0	0	0	0	2	0	0	0	3	2	0	6	0	0	0	16	0	269
s1295	0	0	0	2	2	0	0	488	0	5	0	16	0	99	0	0	0	440	3270	0	366	0	0	2	251	0	0	0	0	0	0	0	0	0	0	0	0	0	0	0	0	0	0	0	0	0	0	0	14
s1296	1041	3	0	15	18	7	0	1474	0	13	5	19	0	0	139	0	381	0	73994	0	2886	3	23	193	7880	0	0	1554	0	0	2	0	0	0	0	0	0	0	0	2	0	0	5	0	29	0	0	6	94
s1297	0	7	0	6	0	2	2	1604	0	0	0	0	0	0	86	0	0	0	33908	5	1964	0	47	0	9	0	0	2	0	0	4	0	0	0	0	2	0	0	0	0	0	0	3	3	48	0	0	0	349
s1298	65	5	0	7	0	0	0	11690	0	18	0	18	0	2409	73	0	0	0	30694	4	2411	2	15	0	4083	0	0	795	0	0	0	4	0	0	0	0	0	0	0	0	0	0	0	0	77	0	0	0	319
s1299	854	0	0	0	0	5	0	165	0	0	24	20	0	239	5	0	13	4	9478	0	616	2	29281	18	700	0	175	158	287	227	2	0	0	0	0	1248	0	0	0	0	0	0	0	0	0	0	0	0	147
s1300	173	0	0	0	0	0	0	187	0	3	11	14	0	213	0	0	0	0	2651	0	143	0	41767	3	130	0	249	5	72	310	0	0	0	0	0	43	0	2	0	0	0	0	0	0	0	0	0	0	35
s1301	36	0	0	0	0	0	0	825	0	3	0	23	0	0	0	0	0	0	20514	0	1832	0	33	0	1130	0	84	0	0	0	2	0	0	0	0	0	0	0	0	0	0	0	0	0	0	0	0	0	57
s1302	110	0	0	0	0	0	0	339	0	2	0	10	0	0	11	0	0	0	5712	0	501	0	0	0	90	0	0	0	57	0	0	0	0	77	0	118	0	0	0	0	0	0	0	0	0	0	0	0	23
s1303	229	0	3	2	0	0	0	2347	0	4	19	29	0	379	2	0	62	0	19010	0	1367	0	9	0	3902	0	428	0	0	0	0	0	0	0	0	466	0	0	0	0	0	0	0	0	2	0	0	0	136
s1304	130	3	0	12	0	0	0	9176	0	31	0	82	0	0	74	0	0	0	13258	0	261	2	19	0	656	0	269	0	0	0	2	0	0	0	0	0	0	0	0	0	0	0	2	0	2	0	0	0	24
s1305C1	102	3	0	2	6	2	0	683	0	0	0	37	0	85	8	0	0	0	23726	0	1206	0	29	0	2196	0	255	0	720	3	0	0	0	0	0	1458	0	0	0	0	0	0	0	0	0	0	0	0	207
s1305C2	102	3	0	2	6	2	0	683	0	0	0	37	0	85	8	0	0	0	23726	0	1206	0	29	0	2196	0	255	0	720	3	0	0	0	0	0	1458	0	0	0	0	0	0	0	0	0	0	0	0	207
s1306	2	0	0	5	0	12	0	1686	0	2	0	0	0	2	17	0	0	0	34604	0	2042	0	8	0	2	0	0	0	0	0	0	0	0	0	0	0	0	0	0	0	0	0	0	0	0	0	0	2	546
s1307	5	4	0	10	0	2	0	5712	0	11	3	0	2	570	56	0	0	2	23391	0	973	0	12	11	313	0	535	76	195	1262	0	0	0	0	0	0	0	0	0	2	0	0	0	0	6	0	0	0	276
s1308	55	0	0	10	0	11	0	3023	0	2	0	0	2	0	15	0	0	0	6757	0	35	0	16	0	5	2	0	0	0	0	0	0	0	0	0	2	2	0	0	0	0	0	7	2	0	0	0	0	79
s1309	59	0	0	0	0	2	0	1516	0	15	0	34	0	0	11	0	0	0	26242	0	964	0	19	0	714	0	0	337	0	0	0	0	0	0	0	376	0	0	0	0	0	0	3	2	0	0	0	8	96
s1311	89	0	0	15	0	8	0	1111	0	21	0	17	0	0	103	0	0	0	28102	0	318	0	7	0	597	0	102	0	0	0	0	0	0	0	2	0	0	0	0	2	0	0	6	0	2	0	0	0	517
s1312	50	4	0	12	0	4	0	2188	0	37	0	7	0	0	322	0	0	0	4672	0	730	0	3	0	1203	0	0	2	0	0	0	0	0	191	0	0	0	0	0	4	0	0	0	0	0	0	0	2	143
s1313	861	0	0	0	2	3	0	3490	0	25	0	0	0	0	230	0	0	0	22250	0	1049	0	17	0	2688	0	0	0	415	0	0	0	0	0	0	0	0	0	0	0	0	0	2	0	35	0	0	0	249
s1314	0	2	0	0	0	23	0	448	0	0	0	0	0	2	88	0	0	0	29729	0	3697	2	5	0	346	0	402	0	0	0	0	0	0	0	0	26	0	0	0	0	0	0	0	0	60	0	0	0	421
s1315	302	7	0	11	0	0	0	12287	0	4	0	183	2	1238	118	0	0	0	10798	0	839	0	16	0	0	0	0	0	4	0	0	0	0	0	0	0	0	0	0	0	0	0	0	3	0	0	0	0	26
s1316	22	0	0	7	0	0	0	1856	0	0	0	0	0	968	11	0	0	0	5578	0	548	0	9	0	19	0	0	9	7	0	0	0	0	0	0	0	0	0	0	0	0	0	0	0	0	0	0	14	110
s1317	42	0	2	0	0	0	0	2	0	15	0	0	0	0	99	0	0	0	15660	0	75	0	11	0	0	0	0	0	0	0	0	0	0	0	0	0	0	0	0	4	0	0	2	6	0	0	0	0	455
s1318	38	0	0	0	0	0	0	525	0	0	0	0	0	0	16	0	0	0	4600	0	132	0	6	0	175	0	0	0	36	0	0	0	0	0	0	24	0	0	0	0	0	0	0	0	0	0	0	0	47
s1321	45	4	0	7	0	4	0	1854	0	2	0	0	2	0	57	0	0	0	25885	0	1316	2	7	0	0	0	0	0	0	0	0	0	0	0	0	0	0	0	0	4	0	0	0	0	2	0	0	0	1888
s1322	88	2	0	12	6	9	0	2304	0	15	3	0	0	26	94	0	0	0	32410	0	1486	50	28	32	760	4	0	1215	219	0	0	0	0	0	0	23	0	0	0	3	2	3	0	0	0	28	0	5	101
s1323	0	2	0	0	0	6	0	2668	0	0	0	0	0	2	0	0	0	0	15437	0	5138	4	40	0	0	0	0	0	0	0	4	0	0	0	0	0	0	0	0	0	0	0	0	11	0	3	0	0	63
s1371	3	0	0	0	5	0	0	908	0	0	0	0	0	69	2	0	0	0	4270	4	40	20	8	0	14	0	0	0	2	0	0	0	0	0	0	0	0	0	0	2	0	0	0	0	0	0	0	0	7
s1372	14	0	0	4	0	20	0	11773	0	9	0	33	0	0	27	0	0	0	6473	0	455	2	26	0	284	0	33	0	56	0	0	3	2	0	0	35	0	0	0	0	0	0	3	0	0	0	0	0	50
[truncated: 105 more columns]

## Sheet: Salivary total OTU
index	k__Bacteria	Name	Description	Groups	SubID	Pairs
s1324	315	Saliva_MP1T	Saliva	Saliva_autism	MP1T	MP1
s1325	104969	Saliva_MP1C	Saliva	Saliva_control	MP1C	MP1
s1326	64073	Saliva_MP2T	Saliva	Saliva_autism	MP2T	MP2
s1327	13872	Saliva_MP2C1	Saliva	Saliva_control	MP2C1	MP2
s1328	63407	Saliva_MP4T	Saliva	Saliva_autism	MP4T	MP4
s1329	60759	Saliva_MP4C	Saliva	Saliva_control	MP4C	MP4
s1330	47462	Saliva_MP5T	Saliva	Saliva_autism	MP5T	MP5
s1331	66867	Saliva_MP5C	Saliva	Saliva_control	MP5C	MP5
s1332	53427	Saliva_MP6T	Saliva	Saliva_autism	MP6T	MP6
s1333	90687	Saliva_MP6C	Saliva	Saliva_control	MP6C	MP6
s1334	9484	Saliva_MP7T	Saliva	Saliva_autism	MP7T	MP7
s1336	181429	Saliva_MP7C2	Saliva	Saliva_control	MP7C2	MP7
s1337	55690	Saliva_MP8T	Saliva	Saliva_autism	MP8T	MP8
s1338	63632	Saliva_MP8C	Saliva	Saliva_control	MP8C	MP8
s1340	66583	Saliva_MP10T	Saliva	Saliva_autism	MP10T	MP10
s1341	9934	Saliva_MP10C	Saliva	Saliva_control	MP10C	MP10
s1342	70757	Saliva_MP11T	Saliva	Saliva_autism	MP11T	MP11
s1343	141198	Saliva_MP11C	Saliva	Saliva_control	MP11C	MP11
s1344	63028	Saliva_MP12T	Saliva	Saliva_autism	MP12T	MP12
s1345	88564	Saliva_MP12C	Saliva	Saliva_control	MP12C	MP12
s1346	52166	Saliva_MP13T	Saliva	Saliva_autism	MP13T	MP13
s1347	26974	Saliva_MP13C	Saliva	Saliva_control	MP13C	MP13
s1348	78871	Saliva_MP14T1	Saliva	Saliva_autism	MP14T1	MP14P1
s1349	13586	Saliva_MP14T2	Saliva	Saliva_autism	MP14T2	MP14P2
s1350C1	63901	Saliva_MP14C1	Saliva	Saliva_control	MP14C1	MP14P1
s1350C2	63901	Saliva_MP14C2	Saliva	Saliva_control	MP14C2	MP14P2
s1351	90673	Saliva_MP15T	Saliva	Saliva_autism	MP15T	MP15
s1352	75408	Saliva_MP15C	Saliva	Saliva_control	MP15C	MP15
s1353	78439	Saliva_MP16T	Saliva	Saliva_autism	MP16T	MP16
s1354	23080	Saliva_MP16C	Saliva	Saliva_control	MP16C	MP16
s1357	32679	Saliva_MP18T	Saliva	Saliva_autism	MP18T	MP18
s1358	23601	Saliva_MP18C	Saliva	Saliva_control	MP18C	MP18
s1359	25936	Saliva_MP19T	Saliva	Saliva_autism	MP19T	MP19
s1360	26594	Saliva_MP19C	Saliva	Saliva_control	MP19C	MP19
s1361	39325	Saliva_MP20T	Saliva	Saliva_autism	MP20T	MP20
s1362	23262	Saliva_MP20C	Saliva	Saliva_control	MP20C	MP20
s1363	48603	Saliva_MP21T	Saliva	Saliva_autism	MP21T	MP21
s1364	17961	Saliva_MP21C	Saliva	Saliva_control	MP21C	MP21
s1367	29574	Saliva_MP23T	Saliva	Saliva_autism	MP23T	MP23
s1368	26244	Saliva_MP23C	Saliva	Saliva_control	MP23C	MP23

## Sheet: Stool total OTU
index	k__Bacteria	Name	Description	Groups	SubID	Pairs
s1372	61887	Stool_MP10T	Stool	Stool_autism	MP10T	MP10
s1191	17274	Stool_MP11T	Stool	Stool_autism	MP11T	MP11
s1299	80621	Stool_MP12T	Stool	Stool_autism	MP12T	MP12
s1301	58816	Stool_MP13T	Stool	Stool_autism	MP13T	MP13
s1303	76150	Stool_MP14T1	Stool	Stool_autism	MP14T1	MP14P1
s1304	100169	Stool_MP14T2	Stool	Stool_autism	MP14T2	MP14P2
s1306	69125	Stool_MP15T	Stool	Stool_autism	MP15T	MP15
s1308	65041	Stool_MP16T	Stool	Stool_autism	MP16T	MP16
s1311	98758	Stool_MP18T	Stool	Stool_autism	MP18T	MP18
s1313	82653	Stool_MP19T	Stool	Stool_autism	MP19T	MP19
s1178	129623	Stool_MP1T	Stool	Stool_autism	MP1T	MP1
s1315	75446	Stool_MP20T	Stool	Stool_autism	MP20T	MP20
s1317	71962	Stool_MP21T	Stool	Stool_autism	MP21T	MP21
s1321	70897	Stool_MP23T	Stool	Stool_autism	MP23T	MP23
s1180	73677	Stool_MP2T	Stool	Stool_autism	MP2T	MP2
s1183	114188	Stool_MP4T	Stool	Stool_autism	MP4T	MP4
s1293	101456	Stool_MP5T	Stool	Stool_autism	MP5T	MP5
s1295	15513	Stool_MP6T	Stool	Stool_autism	MP6T	MP6
s1185	85583	Stool_MP7T	Stool	Stool_autism	MP7T	MP7
s1297	73035	Stool_MP8T	Stool	Stool_autism	MP8T	MP8
s1190	81437	Stool_MP10C	Stool	Stool_control	MP10C	MP10
s1323	63799	Stool_MP11C	Stool	Stool_control	MP11C	MP11
s1300	61003	Stool_MP12C	Stool	Stool_control	MP12C	MP12
s1302	18014	Stool_MP13C	Stool	Stool_control	MP13C	MP13
s1305C2	77980	Stool_MP14C2	Stool	Stool_control	MP14C2	MP14P2
s1307	58223	Stool_MP15C	Stool	Stool_control	MP15C	MP15
s1309	70957	Stool_MP16C	Stool	Stool_control	MP16C	MP16
s1312	63087	Stool_MP18C	Stool	Stool_control	MP18C	MP18
s1314	97327	Stool_MP19C	Stool	Stool_control	MP19C	MP19
s1179	71542	Stool_MP1C	Stool	Stool_control	MP1C	MP1
s1316	42275	Stool_MP20C	Stool	Stool_control	MP20C	MP20
s1318	12594	Stool_MP21C	Stool	Stool_control	MP21C	MP21
s1322	83820	Stool_MP23C	Stool	Stool_control	MP23C	MP23
s1181	78881	Stool_MP2C1	Stool	Stool_control	MP2C1	MP2
s1184	84520	Stool_MP4C	Stool	Stool_control	MP4C	MP4
s1294	108218	Stool_MP5C	Stool	Stool_control	MP5C	MP5
s1296	201609	Stool_MP6C	Stool	Stool_control	MP6C	MP6
s1371	11951	Stool_MP7C2	Stool	Stool_control	MP7C2	MP7
s1298	102447	Stool_MP8C	Stool	Stool_control	MP8C	MP8
