# Supplementary material for: New and Preliminary Evidence on Altered Oral and Gut Microbiota in Individuals with Autism Spectrum Disorder (ASD): Implications for ASD Diagnosis and Subtyping Based on Microbial Biomarkers
Source: Nutrients. 2019 Sep 6;11(9):2128. doi: 10.3390/nu11092128 (PMC6770733; doi:10.3390/nu11092128)
Supplement: Supplementary file 1 [file nutrients-11-02128-s001.zip › Supplementary/supplementary tables/Additional file 9_SuppTable1.xlsx]

## Sheet: Fastq metadata
#SampleID	Name	Description	Groups	Sub ID
1178	Stool_MP1T	Stool	Stool_autism	MP1T
1179	Stool_MP1C	Stool	Stool_control	MP1C
1180	Stool_MP2T	Stool	Stool_autism	MP2T
1181	Stool_MP2C1	Stool	Stool_control	MP2C1
1183	Stool_MP4T	Stool	Stool_autism	MP4T
1184	Stool_MP4C	Stool	Stool_control	MP4C
1185	Stool_MP7T	Stool	Stool_autism	MP7T
1371	Stool_MP7C2	Stool	Stool_control	MP7C2
1372	Stool_MP10T	Stool	Stool_control	MP10T
1190	Stool_MP10C	Stool	Stool_control	MP10C
1191	Stool_MP11T	Stool	Stool_autism	MP11T
1293	Stool_MP5T	Stool	Stool_autism	MP5T
1294	Stool_MP5C	Stool	Stool_control	MP5C
1295	Stool_MP6T	Stool	Stool_autism	MP6T
1296	Stool_MP6C	Stool	Stool_control	MP6C
1297	Stool_MP8T	Stool	Stool_autism	MP8T
1298	Stool_MP8C	Stool	Stool_control	MP8C
1299	Stool_MP12T	Stool	Stool_autism	MP12T
1300	Stool_MP12C	Stool	Stool_control	MP12C
1301	Stool_MP13T	Stool	Stool_autism	MP13T
1302	Stool_MP13C	Stool	Stool_control	MP13C
1303	Stool_MP14T1	Stool	Stool_autism	MP14T1
1304	Stool_MP14T2	Stool	Stool_autism	MP14T2
1305	Stool_MP14C1	Stool	Stool_control	MP14C1
1305	Stool_MP14C2	Stool	Stool_control	MP14C2
1306	Stool_MP15T	Stool	Stool_autism	MP15T
1307	Stool_MP15C	Stool	Stool_control	MP15C
1308	Stool_MP16T	Stool	Stool_autism	MP16T
1309	Stool_MP16C	Stool	Stool_control	MP16C
1311	Stool_MP18T	Stool	Stool_autism	MP18T
1312	Stool_MP18C	Stool	Stool_control	MP18C
1313	Stool_MP19T	Stool	Stool_autism	MP19T
1314	Stool_MP19C	Stool	Stool_control	MP19C
1315	Stool_MP20T	Stool	Stool_autism	MP20T
1316	Stool_MP20C	Stool	Stool_control	MP20C
1317	Stool_MP21T	Stool	Stool_autism	MP21T
1318	Stool_MP21C	Stool	Stool_control	MP21C
1321	Stool_MP23T	Stool	Stool_autism	MP23T
1322	Stool_MP23C	Stool	Stool_control	MP23C
1323	Stool_MP11C	Stool	Stool_control	MP11C
1324	Saliva_MP1T	Saliva	Saliva_autism	MP1T
1325	Saliva_MP1C	Saliva	Saliva_control	MP1C
1326	Saliva_MP2T	Saliva	Saliva_autism	MP2T
1327	Saliva_MP2C1	Saliva	Saliva_control	MP2C1
1328	Saliva_MP4T	Saliva	Saliva_autism	MP4T
1329	Saliva_MP4C	Saliva	Saliva_control	MP4C
1330	Saliva_MP5T	Saliva	Saliva_autism	MP5T
1331	Saliva_MP5C	Saliva	Saliva_control	MP5C
1332	Saliva_MP6T	Saliva	Saliva_autism	MP6T
1333	Saliva_MP6C	Saliva	Saliva_control	MP6C
1334	Saliva_MP7T	Saliva	Saliva_autism	MP7T
1336	Saliva_MP7C2	Saliva	Saliva_control	MP7C2
1337	Saliva_MP8T	Saliva	Saliva_autism	MP8T
1338	Saliva_MP8C	Saliva	Saliva_control	MP8C
1340	Saliva_MP10T	Saliva	Saliva_autism	MP10T
1341	Saliva_MP10C	Saliva	Saliva_control	MP10C
1342	Saliva_MP11T	Saliva	Saliva_autism	MP11T
1343	Saliva_MP11C	Saliva	Saliva_control	MP11C
1344	Saliva_MP12T	Saliva	Saliva_autism	MP12T
1345	Saliva_MP12C	Saliva	Saliva_control	MP12C
1346	Saliva_MP13T	Saliva	Saliva_autism	MP13T
1347	Saliva_MP13C	Saliva	Saliva_control	MP13C
1348	Saliva_MP14T1	Saliva	Saliva_autism	MP14T1
1349	Saliva_MP14T2	Saliva	Saliva_autism	MP14T2
1350	Saliva_MP14C1	Saliva	Saliva_control	MP14C1
1350	Saliva_MP14C2	Saliva	Saliva_control	MP14C2
1351	Saliva_MP15T	Saliva	Saliva_autism	MP15T
1352	Saliva_MP15C	Saliva	Saliva_control	MP15C
1353	Saliva_MP16T	Saliva	Saliva_autism	MP16T
1354	Saliva_MP16C	Saliva	Saliva_control	MP16C
1357	Saliva_MP18T	Saliva	Saliva_autism	MP18T
1358	Saliva_MP18C	Saliva	Saliva_control	MP18C
1359	Saliva_MP19T	Saliva	Saliva_autism	MP19T
1360	Saliva_MP19C	Saliva	Saliva_control	MP19C
1361	Saliva_MP20T	Saliva	Saliva_autism	MP20T
1362	Saliva_MP20C	Saliva	Saliva_control	MP20C
1363	Saliva_MP21T	Saliva	Saliva_autism	MP21T
1364	Saliva_MP21C	Saliva	Saliva_control	MP21C
1367	Saliva_MP23T	Saliva	Saliva_autism	MP23T
1368	Saliva_MP23C	Saliva	Saliva_control	MP23C

## Sheet: subject characteristics
SUB ID				General Info					Medical History						Factors affecting microbiome
Sub ID	Group (Control = 0; ASD = 1)	Control relationship to ASD patient	Age	Gender	Ethinicity	Did you live in cities=1, suburbs=2 or countryside=3 in the past 5 years?	Do you have pets at home?; Yes=1, No=0	Have you taken antibiotic and/or probiotic treatment in the last mo? no=0, 1=probiotic, 2= antibiotic	Do you have any severe dental/periodontal disease or dental brace?	Trouble sleeping	Allergies	Picky eater?	Do you use recreational drugs?	Do you ever drink alcohol?	Do you use tobacco products?	Do you eat candies, cakes, and/or cookies more than one day a week?	How were you fed during the first 6 months of life? (bottle fed = 1; breast fed = 2; both = 3	Do you eat vegetables and/or fruits each day?
MP1C	0	sibling	10.67	M	Asian	2	0	0	0	0	1	0	0	0	0	0	2	1
MP2C1	0	parent	53.29	F	Asian	2	0	0	0	1	0	0	0	0	0	0	2	1
MP4C	0	parent	42.81	F	Asian	2	0	0	0	0	0	0	0	0	0	0	2	1
MP5C	0	parent	54.68	F	Asian
MP6C	0	parent	55.61	F	Asian	2	0	0	0	0	0	0	0	0	0	0	2	1
MP7C2	0	sibling	15.05	F	Asian	2	1	0	0	0	1	0	0	0	0	1	2	1
MP8C	0	sibling	11.73	F	Asian	2	0	0	1	0	0	1	0	0	0	1	2	1
MP10C	0	sibling	15.21	M	Asian	2	0	0	1	0	1	0	0	0	0	1	2	1
MP11C	0	parent	45.24	F	Asian	2	0	1	0	0	0	0	0	1	0	0	3	1
MP12C	0	sibling	11.5	M	Asian	2	0	0	0	0	0	0	0	0	0	1	2	1
MP13C	0	sibling	7.39	M	Asian	2	0	0	0	0	1	1	0	0	0	1	3	1
MP14C	0	parent	47.15	M	Asian	1,2	0	0	0	0	0	0	0	0	0	0	2	1
MP15C	0	parent	62.99	M	Asian	2	0	0	0	0	0	0	0	1	0	1	2	1
MP16C	0	sibling	9.71	F	Asian	1	1	0	0	0	0	0	0	0	0	0	2	1
MP18C	0	sibling	6.99	F	Asian	2	0	1	0	0	0	0	0	0	0	1	2	1
MP19C	0	parent	53.43	F	Asian	1	0	1	0	1	0	0	0	0	0	0	2	1
MP20C	0	sibling	17.77	M	Asian	2	0	0	0	0	1	0	0	0	0	1	1	1
MP21C	0	sibling	10.92	F	Asian	2	0	1	0	0	1	0	0	0	0	1	2	1
MP23C	0	sibling	10.67	M	Asian	2	0	0	0	0	1	0	0	0	0	1	3	1
MP1T	1		12.83	M	Asian	2	0	0	0	1	1	0	0	0	0	0	2	1
MP2T	1		17.53	M	Asian	2	0	0	0	1	1	0	0	0	0	0	2	1
MP4T	1		14.99	M	Asian	2	0	0	0	0	1	0	0	0	0	0	2	1
MP5T	1		19.69	F	Asian
MP6T	1		21.24	M	Asian	2	0	0	0	1	0	0	0	0	0	0	2	1
MP7T	1		16.28	M	Asian	2	1	1	0	1	1	0	0	0	0	1	1	1
MP8T	1		15.16	F	Asian	2	0	1	0	0	0	1	0	0	0	1	1	1
MP10T	1		17.93	M	Asian	2	0	0	1	0	1	0	0	0	0	1	2	1
MP11T	1		10.98	M	Asian	2	0	1	0	0	1	0	0	0	0	1	2	1
MP12T	1		13.94	F	Asian	2	0	0	0	1	0	0	0	0	0	1	2	1
MP13T	1		14.02	M	Asian	2	0	0	0	1	0	0	0	0	0	0	3	1
MP14T1	1		14.35	M	Asian	1,2	0	0	0	0	0	0	0	0	0	0	3	1
MP14T2	1		9.61	M	Asian	1,2	0	0	0	0	0	0	0	0	0	1	3	1
MP15T	1		14.23	M	Asian	2	0	0	0	1	1	0	0	0	0	1	1	1
MP16T	1		13.56	M	Asian	1	1	0	0	1	0	0	0	0	0	1	2	1
MP18T	1		9.32	F	Asian	2	0	1	0	0	1	0	0	0	0	1	2	1
MP19T	1		20.03	F	Asian	2	0	1	0	1	1	0	0	0	0	1	3	1
MP20T	1		17.77	M	Asian	2	0	0	0	1	0	1	0	0	0	0	2	1
MP21T	1		15.45	M	Asian	2	0	1	0	0	1	0	0	0	0	1	2	1
MP23T	1		7.15	M	Asian	2	0	1	0	1	0	1	0	0	0	1	3	1
		Autistic	Neurotypical
	subjects	20	19
	age mean	14.803	28.5689
	age first quartile	13.3775	10.795
	age third quartile	17.59	50.22
	stdev	3.69183	20.9865
	gender male	15	8
	percentage male	75	42.1053
	gender female	5	11
	percentage female	25	57.8947

## Sheet: GSI data
G				General Info	GI Severity Index
Sub ID	Group (Control = 0; ASD = 1)	Control relationship to ASD patient	Age	Gender	Constipation; 0 = 5 or more stools/wk; 1 = 3-4 stols/wk; 2 = 0-2 stoos/wk	Diarrhea, 0 = 0-1 loose stools/day; 1 = 2-3 loose stools/day; 2 = 4 or more loost stools/day	Avg. Stool Consistency, 0 = formed; 1 = loose/unformed 3 or more days/wk; 2 = watery 3 or more days/wk	Stool smell, 0 = normal; 1 = abnormal 3 or more days/wk; 2 = unusually foul 3 or more days/wk	Flatulence, 0 = normal; 1 = frequent 3 or more days/wk; 2 = daily	Abnormal Pain, 0 = none; 1 = mild discomfort 3 or more times/wk; 2 = moderate to severe discomfort 3 or more times/wk	Unexplained Daytime Irritability, 0 = none; 1 = 1-2 times/wk; 2 = 3 or more times/wk	Nighttime Awakening, 0 = none; 1 = 1-2 times/wk; 2 = 3 or more times/wk	Abdominal Tenderness During Exam,0 = No; 1 = Yes
MP1T	1		12.83	M	0	0	0	0	0	0	0	1	0
MP1C	0	sibling	10.67	M	0	0	0	0	0	0	0	1	0
MP2T	1		17.53	M	1	0	0	0	2	2	2	2	0
MP2C1	0	parent	53.29	F	1	0	0	0	0	1	1	2	0
MP4T	1		14.99	M	0	0	0	0	0	0	0	0	0
MP4C	0	parent	42.81	F	0	0	0	0	0	0	0	0	0
MP5T	1		19.69	F	2	0	0	2	2	1	2	0	0
MP5C	0	parent	54.68	F	2	0	0	0	0	0	0	0	0
MP6T	1		21.24	M	1	0	0	0	0	0	0	0	0
MP6C	0	parent	55.61	F	1	0	0	0	1	0	1	1	0
MP7T	1		16.28	M	2	0	0	0	0	1	1	0	0
MP7C2	0	sibling	15.05	F	1	0	0	0	0	0	0	0	0
MP8T	1		15.16	F	0	0	0	0	0	0	0	0	0
MP8C	0	sibling	11.73	F	0	0	0	0	0	0	0	0	0
MP10T	1		17.93	M	0	0	0	0	1	0	0	0	0
MP10C	0	sibling	15.21	M	1	0	0	2	0	0	0	0	0
MP11T	1		10.98	M	0	0	0	0	2	0	1	1	0
MP11C	0	parent	45.24	F	1	0	0	0	0	0	0	0	0
MP12T	1		13.94	F	0	0	0	1	0	1	1	0	0
MP12C	0	sibling	11.5	M	0	0	0	1	0	0	0	0	0
MP13T	1		14.02	M	1	0	0	1	0	0	2	1	0
MP13C	0	sibling	7.39	M	0	1	0	1	2	1	0	0	0
MP14T1	1		14.35	M	1	0	0	0	1	0	0	0	0
MP14C1	0	parent	47.15	M	0	0	0	0	1	0	1	0	0
MP14T2	1		9.61	M	0	0	0	0	0	0	1	0	0
MP14C2	0	parent	47.15	M	0	0	0	0	1	0	1	0	0
MP15T	1		14.23	M
MP15C	0	parent	62.99	M
MP16T	1		13.56	M	0	0	0	0	1	0	1	1	0
MP16C	0	sibling	9.71	F	0	0	0	0	0	0	0	1	0
MP18T	1		9.32	F	0	0	0	0	0	0	2	1	0
MP18C	0	sibling	6.99	F	0	0	0	0	0	1	1	0	0
MP19T	1		20.03	F	1	0	0	0	0	0	0	1	0
MP19C	0	parent	53.43	F	0	0	0	0	0	0	0	1	0
MP20T	1		17.77	M	0	1	1	1	0	1	1	1	0
MP20C	0	sibling	17.77	M	0	0	0	1	0	0	0	0	0
MP21T	1		15.45	M	0	0	0	0	0	1	1	0	0
MP21C	0	sibling	10.92	F	0	0	0	0	0	1	0	0	0
MP23T	1		7.15	M	1	0	0	0	1	0	1	2	0
MP23C	0	sibling	10.67	M	0	0	0	0	0	0	0	0	0

## Sheet: subjects with Proteo overgrowth
subject ID	Proteobacteria	allergy	age	constipation	abdominal pain	antibiotics last month
MP2T	0.316395	1	17.53	1	2	0
MP4C	0.33708	0	42.81	0	0	0
MP11C	0.416903	0	45.24	1	0	0
MP21T	0.465899	1	15.45	0	1	0
MP4T	0.546984	1	14.99	0	0	0
MP11T	0.677955	1	10.98	0	0	0
