# Supplementary material for: New and Preliminary Evidence on Altered Oral and Gut Microbiota in Individuals with Autism Spectrum Disorder (ASD): Implications for ASD Diagnosis and Subtyping Based on Microbial Biomarkers
Source: Nutrients. 2019 Sep 6;11(9):2128. doi: 10.3390/nu11092128 (PMC6770733; doi:10.3390/nu11092128)
Supplement: Supplementary file 1 [file nutrients-11-02128-s001.zip › Supplementary/supplementary tables/Additional file 18_SuppTable10.xls]

## Sheet: pValue_saliva_genus_level_abdom
	genusName	mean_no abdominal pain	mean_abdominal pain	P value	BH
3	k__Bacteria.p__Bacteroidetes.c__Bacteroidia.o__Bacteroidales.f__Porphyromonadaceae.g__Porphyromonas	0.0225188	0.00723031	0.00504196	0.121007
12	k__Bacteria.p__Firmicutes.c__Clostridia.o__Clostridiales.f__Veillonellaceae.g__Megasphaera	0.0069801	0.0212937	0.0200352	0.240422
23	k__Bacteria.p__Proteobacteria.c__Gammaproteobacteria.o__Pasteurellales.f__Pasteurellaceae.g__Haemophilus	0.0883657	0.0502839	0.0339761	0.271809
8	k__Bacteria.p__Firmicutes.c__Bacilli.o__Lactobacillales.f__Carnobacteriaceae.g__Granulicatella	0.0156384	0.0107921	0.0647818	0.281353
9	k__Bacteria.p__Firmicutes.c__Bacilli.o__Lactobacillales.f__Streptococcaceae.g__Streptococcus	0.102041	0.0712439	0.0698994	0.281353
13	k__Bacteria.p__Firmicutes.c__Clostridia.o__Clostridiales.f__Veillonellaceae.g__Selenomonas	0.0118653	0.0199381	0.0872725	0.281353
14	k__Bacteria.p__Firmicutes.c__Clostridia.o__Clostridiales.f__Veillonellaceae.g__Veillonella	0.155709	0.193115	0.0872725	0.281353
20	k__Bacteria.p__Proteobacteria.c__Epsilonproteobacteria.o__Campylobacterales.f__Campylobacteraceae.g__Campylobacter	0.00856007	0.0124913	0.0937843	0.281353
4	k__Bacteria.p__Bacteroidetes.c__Bacteroidia.o__Bacteroidales.f__Prevotellaceae.g__Prevotella	0.174898	0.226772	0.182279	0.486076
11	k__Bacteria.p__Firmicutes.c__Clostridia.o__Clostridiales.f__Lachnospiraceae.g__Oribacterium	0.0129793	0.0163325	0.218258	0.523819
22	k__Bacteria.p__Proteobacteria.c__Gammaproteobacteria.o__Pasteurellales.f__Pasteurellaceae.g__Aggregatibacter	0.00923374	0.00713104	0.27379	0.578128
2	k__Bacteria.p__Actinobacteria.c__Actinobacteria.o__Actinomycetales.f__Micrococcaceae.g__Rothia	0.048925	0.0332604	0.289064	0.578128
7	k__Bacteria.p__Firmicutes.c__Bacilli.o__Gemellales.f__Gemellaceae.g__	0.0057623	0.00314653	0.338246	0.579899
15	k__Bacteria.p__Fusobacteria.c__Fusobacteriia.o__Fusobacteriales.f__Fusobacteriaceae.g__Fusobacterium	0.0204766	0.013769	0.338275	0.579899
6	k__Bacteria.p__Bacteroidetes.c__Flavobacteriia.o__Flavobacteriales.f__Flavobacteriaceae.g__Capnocytophaga	0.0108433	0.00617838	0.373906	0.588842
5	k__Bacteria.p__Bacteroidetes.c__Bacteroidia.o__Bacteroidales.f__.Paraprevotellaceae..g__.Prevotella.	0.0265038	0.0168261	0.392561	0.588842
10	k__Bacteria.p__Firmicutes.c__Clostridia.o__Clostridiales.f__Lachnospiraceae.__	0.00515228	0.0052821	0.431526	0.58952
1	k__Bacteria.p__Actinobacteria.c__Actinobacteria.o__Actinomycetales.f__Actinomycetaceae.g__Actinomyces	0.00882124	0.00952216	0.472643	0.58952
16	k__Bacteria.p__Fusobacteria.c__Fusobacteriia.o__Fusobacteriales.f__Leptotrichiaceae.g__Leptotrichia	0.0252529	0.0274829	0.472643	0.58952
21	k__Bacteria.p__Proteobacteria.c__Gammaproteobacteria.o__Pasteurellales.f__Pasteurellaceae.g__Actinobacillus	0.0070468	0.0165553	0.515581	0.58952
17	k__Bacteria.p__Proteobacteria.c__Betaproteobacteria.o__Burkholderiales.f__Burkholderiaceae.g__Lautropia	0.00543575	0.00760374	0.51583	0.58952
24	k__Bacteria.p__TM7.c__TM7.3.o__.f__.g__	0.00916113	0.0120087	0.656616	0.69809
18	k__Bacteria.p__Proteobacteria.c__Betaproteobacteria.o__Neisseriales.f__Neisseriaceae.g__	0.00855887	0.0157133	0.669003	0.69809
19	k__Bacteria.p__Proteobacteria.c__Betaproteobacteria.o__Neisseriales.f__Neisseriaceae.g__Neisseria	0.134836	0.140381	0.864227	0.864227

## Sheet: pValue_saliva_genus_level_a (2)
	genusName	mean_no abdominal pain	mean_abdominal pain	P value	BH
1	k__Bacteria.p__Actinobacteria.c__Actinobacteria.o__Actinomycetales.f__Actinomycetaceae.g__Actinomyces	0.00619045	0.012496	0.0352966	0.350246
23	k__Bacteria.p__Proteobacteria.c__Gammaproteobacteria.o__Pasteurellales.f__Pasteurellaceae.g__Haemophilus	0.0984223	0.0506906	0.0536654	0.350246
10	k__Bacteria.p__Firmicutes.c__Clostridia.o__Clostridiales.f__Lachnospiraceae.__	0.00467687	0.00625617	0.0794106	0.350246
12	k__Bacteria.p__Firmicutes.c__Clostridia.o__Clostridiales.f__Veillonellaceae.g__Megasphaera	0.00874124	0.0244016	0.114245	0.350246
7	k__Bacteria.p__Firmicutes.c__Bacilli.o__Gemellales.f__Gemellaceae.g__	0.00855171	0.00254621	0.114404	0.350246
11	k__Bacteria.p__Firmicutes.c__Clostridia.o__Clostridiales.f__Lachnospiraceae.g__Oribacterium	0.0110839	0.0207449	0.114404	0.350246
3	k__Bacteria.p__Bacteroidetes.c__Bacteroidia.o__Bacteroidales.f__Porphyromonadaceae.g__Porphyromonas	0.0146558	0.00802353	0.135962	0.350246
9	k__Bacteria.p__Firmicutes.c__Bacilli.o__Lactobacillales.f__Streptococcaceae.g__Streptococcus	0.117434	0.0751582	0.135962	0.350246
20	k__Bacteria.p__Proteobacteria.c__Epsilonproteobacteria.o__Campylobacterales.f__Campylobacteraceae.g__Campylobacter	0.00820238	0.013394	0.135962	0.350246
8	k__Bacteria.p__Firmicutes.c__Bacilli.o__Lactobacillales.f__Carnobacteriaceae.g__Granulicatella	0.0167294	0.0118345	0.16053	0.350246
14	k__Bacteria.p__Firmicutes.c__Clostridia.o__Clostridiales.f__Veillonellaceae.g__Veillonella	0.147563	0.193531	0.16053	0.350246
13	k__Bacteria.p__Firmicutes.c__Clostridia.o__Clostridiales.f__Veillonellaceae.g__Selenomonas	0.0124696	0.0193853	0.188313	0.376625
18	k__Bacteria.p__Proteobacteria.c__Betaproteobacteria.o__Neisseriales.f__Neisseriaceae.g__	0.00900184	0.0239537	0.272727	0.503496
5	k__Bacteria.p__Bacteroidetes.c__Bacteroidia.o__Bacteroidales.f__.Paraprevotellaceae..g__.Prevotella.	0.0328518	0.0159369	0.429906	0.681741
21	k__Bacteria.p__Proteobacteria.c__Gammaproteobacteria.o__Pasteurellales.f__Pasteurellaceae.g__Actinobacillus	0.00922327	0.0168446	0.482708	0.681741
16	k__Bacteria.p__Fusobacteria.c__Fusobacteriia.o__Fusobacteriales.f__Leptotrichiaceae.g__Leptotrichia	0.0306964	0.0342294	0.4829	0.681741
22	k__Bacteria.p__Proteobacteria.c__Gammaproteobacteria.o__Pasteurellales.f__Pasteurellaceae.g__Aggregatibacter	0.0111644	0.00938968	0.4829	0.681741
4	k__Bacteria.p__Bacteroidetes.c__Bacteroidia.o__Bacteroidales.f__Prevotellaceae.g__Prevotella	0.174003	0.207439	0.598725	0.756284
17	k__Bacteria.p__Proteobacteria.c__Betaproteobacteria.o__Burkholderiales.f__Burkholderiaceae.g__Lautropia	0.00625342	0.00821112	0.598725	0.756284
2	k__Bacteria.p__Actinobacteria.c__Actinobacteria.o__Actinomycetales.f__Micrococcaceae.g__Rothia	0.0545356	0.0376278	0.725721	0.829395
6	k__Bacteria.p__Bacteroidetes.c__Flavobacteriia.o__Flavobacteriales.f__Flavobacteriaceae.g__Capnocytophaga	0.0127979	0.00610607	0.725721	0.829395
19	k__Bacteria.p__Proteobacteria.c__Betaproteobacteria.o__Neisseriales.f__Neisseriaceae.g__Neisseria	0.1092	0.114963	0.930111	0.97055
24	k__Bacteria.p__TM7.c__TM7.3.o__.f__.g__	0.00624754	0.0114088	0.930111	0.97055
15	k__Bacteria.p__Fusobacteria.c__Fusobacteriia.o__Fusobacteriales.f__Fusobacteriaceae.g__Fusobacterium	0.0195193	0.0149884	1	1

## Sheet: pValue_stool_genus_level_abdpai
	genusName	mean_no abd pain	mean_abd pain	P value	BH
15	k__Bacteria.p__Firmicutes.c__Clostridia.o__Clostridiales.f__Lachnospiraceae.g__Roseburia	0.0572955	0.0271287	0.00560319	0.145683
2	k__Bacteria.p__Bacteroidetes.c__Bacteroidia.o__Bacteroidales.f__Bacteroidaceae.g__Bacteroides	0.262776	0.134697	0.0219431	0.28526
3	k__Bacteria.p__Bacteroidetes.c__Bacteroidia.o__Bacteroidales.f__Porphyromonadaceae.g__Parabacteroides	0.018554	0.00856583	0.0752751	0.652385
16	k__Bacteria.p__Firmicutes.c__Clostridia.o__Clostridiales.f__Lachnospiraceae.g__.Ruminococcus.	0.0178023	0.0320938	0.160864	0.870821
13	k__Bacteria.p__Firmicutes.c__Clostridia.o__Clostridiales.f__Lachnospiraceae.g__Dorea	0.00472624	0.00668042	0.193219	0.870821
23	k__Bacteria.p__Firmicutes.c__Erysipelotrichi.o__Erysipelotrichales.f__Erysipelotrichaceae.g__	0.00660726	0.0165374	0.244361	0.870821
9	k__Bacteria.p__Firmicutes.c__Clostridia.o__Clostridiales.f__Lachnospiraceae.__	0.0448623	0.0514917	0.27379	0.870821
21	k__Bacteria.p__Firmicutes.c__Clostridia.o__Clostridiales.f__Veillonellaceae.g__Dialister	0.0105455	0.00611494	0.292144	0.870821
5	k__Bacteria.p__Bacteroidetes.c__Bacteroidia.o__Bacteroidales.f__Rikenellaceae.g__	0.0122932	0.00634692	0.301438	0.870821
10	k__Bacteria.p__Firmicutes.c__Clostridia.o__Clostridiales.f__Lachnospiraceae.g__	0.0205755	0.0162219	0.364759	0.945019
1	k__Bacteria.p__Actinobacteria.c__Actinobacteria.o__Bifidobacteriales.f__Bifidobacteriaceae.g__Bifidobacterium	0.0429617	0.053908	0.41177	0.945019
25	k__Bacteria.p__Proteobacteria.c__Gammaproteobacteria.o__Enterobacteriales.f__Enterobacteriaceae.__	0.0144088	0.0357481	0.46826	0.945019
4	k__Bacteria.p__Bacteroidetes.c__Bacteroidia.o__Bacteroidales.f__Prevotellaceae.g__Prevotella	0.0274129	0.1253	0.493882	0.945019
19	k__Bacteria.p__Firmicutes.c__Clostridia.o__Clostridiales.f__Ruminococcaceae.g__Oscillospira	0.0127045	0.00982212	0.538167	0.945019
6	k__Bacteria.p__Firmicutes.c__Bacilli.o__Lactobacillales.f__Streptococcaceae.g__Streptococcus	0.00494511	0.00624034	0.560979	0.945019
22	k__Bacteria.p__Firmicutes.c__Clostridia.o__Clostridiales.f__Veillonellaceae.g__Phascolarctobacterium	0.0151349	0.0160377	0.58155	0.945019
24	k__Bacteria.p__Proteobacteria.c__Betaproteobacteria.o__Burkholderiales.f__Alcaligenaceae.g__Sutterella	0.00969389	0.00721856	0.655544	0.958217
18	k__Bacteria.p__Firmicutes.c__Clostridia.o__Clostridiales.f__Ruminococcaceae.g__Faecalibacterium	0.0765205	0.075961	0.681519	0.958217
20	k__Bacteria.p__Firmicutes.c__Clostridia.o__Clostridiales.f__Ruminococcaceae.g__Ruminococcus	0.0246796	0.0308607	0.758239	0.958217
14	k__Bacteria.p__Firmicutes.c__Clostridia.o__Clostridiales.f__Lachnospiraceae.g__Lachnospira	0.0240076	0.0236678	0.784384	0.958217
8	k__Bacteria.p__Firmicutes.c__Clostridia.o__Clostridiales.f__Clostridiaceae.g__SMB53	0.00957006	0.00637469	0.797557	0.958217
7	k__Bacteria.p__Firmicutes.c__Clostridia.o__Clostridiales.__.__	0.00617246	0.0145329	0.810799	0.958217
12	k__Bacteria.p__Firmicutes.c__Clostridia.o__Clostridiales.f__Lachnospiraceae.g__Coprococcus	0.0473365	0.0506778	0.864227	0.965457
26	k__Bacteria.p__Proteobacteria.c__Gammaproteobacteria.o__Enterobacteriales.f__Enterobacteriaceae.g__Escherichia	0.0896618	0.080774	0.891191	0.965457
11	k__Bacteria.p__Firmicutes.c__Clostridia.o__Clostridiales.f__Lachnospiraceae.g__Blautia	0.0503533	0.055535	0.945468	0.972718
17	k__Bacteria.p__Firmicutes.c__Clostridia.o__Clostridiales.f__Ruminococcaceae.__	0.0371613	0.0404426	0.972718	0.972718

## Sheet: pValue_stool_genus_level_ab (2)
	genusName	mean_no abd pain	mean_abd pain	P value	BH
2	k__Bacteria.p__Bacteroidetes.c__Bacteroidia.o__Bacteroidales.f__Bacteroidaceae.g__Bacteroides	0.232578	0.0875384	0.028333	0.428817
13	k__Bacteria.p__Firmicutes.c__Clostridia.o__Clostridiales.f__Lachnospiraceae.g__Dorea	0.00461307	0.00867042	0.0532458	0.428817
4	k__Bacteria.p__Bacteroidetes.c__Bacteroidia.o__Bacteroidales.f__Prevotellaceae.g__Prevotella	0.000214994	0.130242	0.0535605	0.428817
3	k__Bacteria.p__Bacteroidetes.c__Bacteroidia.o__Bacteroidales.f__Porphyromonadaceae.g__Parabacteroides	0.0149276	0.0037704	0.0650286	0.428817
15	k__Bacteria.p__Firmicutes.c__Clostridia.o__Clostridiales.f__Lachnospiraceae.g__Roseburia	0.0604471	0.0293898	0.0794106	0.428817
22	k__Bacteria.p__Firmicutes.c__Clostridia.o__Clostridiales.f__Veillonellaceae.g__Phascolarctobacterium	0.0152663	0.00554268	0.111219	0.462222
5	k__Bacteria.p__Bacteroidetes.c__Bacteroidia.o__Bacteroidales.f__Rikenellaceae.g__	0.0128553	0.00376337	0.126258	0.462222
19	k__Bacteria.p__Firmicutes.c__Clostridia.o__Clostridiales.f__Ruminococcaceae.g__Oscillospira	0.0138118	0.00561583	0.16053	0.462222
25	k__Bacteria.p__Proteobacteria.c__Gammaproteobacteria.o__Enterobacteriales.f__Enterobacteriaceae.__	0.000268961	0.0535869	0.184416	0.462222
8	k__Bacteria.p__Firmicutes.c__Clostridia.o__Clostridiales.f__Clostridiaceae.g__SMB53	0.0104646	0.00505767	0.188313	0.462222
16	k__Bacteria.p__Firmicutes.c__Clostridia.o__Clostridiales.f__Lachnospiraceae.g__.Ruminococcus.	0.0165711	0.043564	0.188313	0.462222
23	k__Bacteria.p__Firmicutes.c__Erysipelotrichi.o__Erysipelotrichales.f__Erysipelotrichaceae.g__	0.00642391	0.0240487	0.218682	0.492034
20	k__Bacteria.p__Firmicutes.c__Clostridia.o__Clostridiales.f__Ruminococcaceae.g__Ruminococcus	0.0284509	0.0173217	0.254213	0.527981
1	k__Bacteria.p__Actinobacteria.c__Actinobacteria.o__Bifidobacteriales.f__Bifidobacteriaceae.g__Bifidobacterium	0.0544981	0.0739757	0.334663	0.602394
9	k__Bacteria.p__Firmicutes.c__Clostridia.o__Clostridiales.f__Lachnospiraceae.__	0.0457494	0.0533154	0.334663	0.602394
17	k__Bacteria.p__Firmicutes.c__Clostridia.o__Clostridiales.f__Ruminococcaceae.__	0.0491226	0.0370303	0.380455	0.604252
18	k__Bacteria.p__Firmicutes.c__Clostridia.o__Clostridiales.f__Ruminococcaceae.g__Faecalibacterium	0.0878972	0.0650372	0.380455	0.604252
11	k__Bacteria.p__Firmicutes.c__Clostridia.o__Clostridiales.f__Lachnospiraceae.g__Blautia	0.05306	0.0424449	0.429906	0.644859
24	k__Bacteria.p__Proteobacteria.c__Betaproteobacteria.o__Burkholderiales.f__Alcaligenaceae.g__Sutterella	0.00700278	0.00856948	0.65818	0.849861
6	k__Bacteria.p__Firmicutes.c__Bacilli.o__Lactobacillales.f__Streptococcaceae.g__Streptococcus	0.00551764	0.00909714	0.661003	0.849861
14	k__Bacteria.p__Firmicutes.c__Clostridia.o__Clostridiales.f__Lachnospiraceae.g__Lachnospira	0.035132	0.0245583	0.661003	0.849861
12	k__Bacteria.p__Firmicutes.c__Clostridia.o__Clostridiales.f__Lachnospiraceae.g__Coprococcus	0.0510077	0.0577187	0.725721	0.890658
7	k__Bacteria.p__Firmicutes.c__Clostridia.o__Clostridiales.__.__	0.00758073	0.0203105	0.79246	0.891518
27	k__Bacteria.p__Proteobacteria.c__Gammaproteobacteria.o__Enterobacteriales.f__Enterobacteriaceae.g__Escherichia	0.112936	0.099516	0.79246	0.891518
26	k__Bacteria.p__Proteobacteria.c__Gammaproteobacteria.o__Enterobacteriales.f__Enterobacteriaceae.g__Citrobacter	0.00475131	0.0189542	0.919286	0.964867
10	k__Bacteria.p__Firmicutes.c__Clostridia.o__Clostridiales.f__Lachnospiraceae.g__	0.020407	0.0215241	0.930111	0.964867
21	k__Bacteria.p__Firmicutes.c__Clostridia.o__Clostridiales.f__Veillonellaceae.g__Dialister	0.00561698	0.00870331	0.964867	0.964867
