# Supplementary material for: New and Preliminary Evidence on Altered Oral and Gut Microbiota in Individuals with Autism Spectrum Disorder (ASD): Implications for ASD Diagnosis and Subtyping Based on Microbial Biomarkers
Source: Nutrients. 2019 Sep 6;11(9):2128. doi: 10.3390/nu11092128 (PMC6770733; doi:10.3390/nu11092128)
Supplement: Supplementary file 1 [file nutrients-11-02128-s001.zip › Supplementary/supplementary tables/Additional file 11_SuppTable3.xlsx]

## Sheet: Saliva_alpha indices
id	Name	Description	Groups	SubID	Pairs	shannon	pielou_e	faith_pd	observed_otus
s1341	Saliva_MP10C	Saliva	Saliva_control	MP10C	MP10	5.28471	0.753749	9.29407	129
s1340	Saliva_MP10T	Saliva	Saliva_autism	MP10T	MP10	4.7444	0.715666	8.11228	99
s1343	Saliva_MP11C	Saliva	Saliva_control	MP11C	MP11	5.16078	0.730358	10.1859	134
s1342	Saliva_MP11T	Saliva	Saliva_autism	MP11T	MP11	5.55421	0.786037	10.0849	134
s1345	Saliva_MP12C	Saliva	Saliva_control	MP12C	MP12	5.63609	0.768811	11.8315	161
s1344	Saliva_MP12T	Saliva	Saliva_autism	MP12T	MP12	5.16834	0.738335	9.39412	128
s1347	Saliva_MP13C	Saliva	Saliva_control	MP13C	MP13	5.55428	0.750489	10.6331	169
s1346	Saliva_MP13T	Saliva	Saliva_autism	MP13T	MP13	5.37581	0.718325	11.1872	179
s1350C1	Saliva_MP14C1	Saliva	Saliva_control	MP14C1	MP14P1	5.65336	0.743872	14.0608	194
s1350C2	Saliva_MP14C2	Saliva	Saliva_control	MP14C2	MP14P2	5.62369	0.745166	12.9189	187
s1348	Saliva_MP14T1	Saliva	Saliva_autism	MP14T1	MP14P1	4.67976	0.671821	9.23705	125
s1349	Saliva_MP14T2	Saliva	Saliva_autism	MP14T2	MP14P2	5.71829	0.7772	9.69958	164
s1352	Saliva_MP15C	Saliva	Saliva_control	MP15C	MP15	5.84809	0.795796	12.4649	163
s1351	Saliva_MP15T	Saliva	Saliva_autism	MP15T	MP15	4.07753	0.643159	7.1873	81
s1354	Saliva_MP16C	Saliva	Saliva_control	MP16C	MP16	6.01979	0.808792	11.4607	174
s1353	Saliva_MP16T	Saliva	Saliva_autism	MP16T	MP16	6.12567	0.800631	11.482	201
s1358	Saliva_MP18C	Saliva	Saliva_control	MP18C	MP18	5.27325	0.749742	9.90585	131
s1357	Saliva_MP18T	Saliva	Saliva_autism	MP18T	MP18	5.65753	0.761827	10.5262	172
s1360	Saliva_MP19C	Saliva	Saliva_control	MP19C	MP19	4.34015	0.675376	7.28058	86
s1359	Saliva_MP19T	Saliva	Saliva_autism	MP19T	MP19	4.93881	0.710191	9.40745	124
s1325	Saliva_MP1C	Saliva	Saliva_control	MP1C	MP1	4.95034	0.71185	9.32702	124
s1362	Saliva_MP20C	Saliva	Saliva_control	MP20C	MP20	5.70905	0.76619	11.1342	175
s1361	Saliva_MP20T	Saliva	Saliva_autism	MP20T	MP20	5.46402	0.778088	9.51983	130
s1364	Saliva_MP21C	Saliva	Saliva_control	MP21C	MP21	4.99004	0.70837	9.44362	132
s1363	Saliva_MP21T	Saliva	Saliva_autism	MP21T	MP21	5.12394	0.715647	10.0367	143
s1368	Saliva_MP23C	Saliva	Saliva_control	MP23C	MP23	4.55513	0.667891	8.73382	113
s1367	Saliva_MP23T	Saliva	Saliva_autism	MP23T	MP23	4.40585	0.669077	7.24564	96
s1327	Saliva_MP2C1	Saliva	Saliva_control	MP2C1	MP2	4.81849	0.700093	9.02259	118
s1326	Saliva_MP2T	Saliva	Saliva_autism	MP2T	MP2	5.61314	0.752489	12.2454	176
s1329	Saliva_MP4C	Saliva	Saliva_control	MP4C	MP4	5.42975	0.771992	9.63997	131
s1328	Saliva_MP4T	Saliva	Saliva_autism	MP4T	MP4	3.98484	0.616903	7.416	88
s1331	Saliva_MP5C	Saliva	Saliva_control	MP5C	MP5	6.03085	0.781087	14.2205	211
s1330	Saliva_MP5T	Saliva	Saliva_autism	MP5T	MP5	6.08214	0.767481	14.0636	243
s1333	Saliva_MP6C	Saliva	Saliva_control	MP6C	MP6	5.08584	0.706399	10.1294	147
s1332	Saliva_MP6T	Saliva	Saliva_autism	MP6T	MP6	5.41141	0.749589	10.5165	149
s1336	Saliva_MP7C2	Saliva	Saliva_control	MP7C2	MP7	5.3602	0.726804	10.5775	166
s1334	Saliva_MP7T	Saliva	Saliva_autism	MP7T	MP7	5.23877	0.748396	8.39684	128
s1338	Saliva_MP8C	Saliva	Saliva_control	MP8C	MP8	4.93321	0.698152	8.6624	134
s1337	Saliva_MP8T	Saliva	Saliva_autism	MP8T	MP8	5.69575	0.786879	8.73685	151

## Sheet: Stool_alpha indices
id_st	Name_st	Description_st	Groups_st	SubID_st	shannon_st	pielou_e_st	faith_pd_st	observed_otus_st
s1190	Stool_MP10C	Stool	Stool_control	MP10C	4.39231	0.671694	7.17174	93
s1372	Stool_MP10T	Stool	Stool_autism	MP10T	5.27782	0.787683	8.50027	104
s1323	Stool_MP11C	Stool	Stool_control	MP11C	3.8482	0.678405	4.43515	51
s1191	Stool_MP11T	Stool	Stool_autism	MP11T	2.20266	0.398776	6.08784	46
s1300	Stool_MP12C	Stool	Stool_control	MP12C	3.46988	0.53063	7.6465	93
s1299	Stool_MP12T	Stool	Stool_autism	MP12T	5.01122	0.712486	9.62579	131
s1302	Stool_MP13C	Stool	Stool_control	MP13C	5.18049	0.76393	8.58442	110
s1301	Stool_MP13T	Stool	Stool_autism	MP13T	5.10807	0.759235	8.66435	106
s1305C1	Stool_MP14C1	Stool	Stool_control	MP14C1	5.54251	0.803866	9.55719	119
s1305C2	Stool_MP14C2	Stool	Stool_control	MP14C2	5.49678	0.801516	9.39112	116
s1303	Stool_MP14T1	Stool	Stool_autism	MP14T1	5.67404	0.784919	10.5485	150
s1304	Stool_MP14T2	Stool	Stool_autism	MP14T2	5.44247	0.793597	8.82533	116
s1307	Stool_MP15C	Stool	Stool_control	MP15C	5.10643	0.754476	8.01186	109
s1306	Stool_MP15T	Stool	Stool_autism	MP15T	4.51903	0.758965	5.90783	62
s1309	Stool_MP16C	Stool	Stool_control	MP16C	4.74297	0.704969	8.27299	106
s1308	Stool_MP16T	Stool	Stool_autism	MP16T	4.57902	0.732886	6.26862	76
s1312	Stool_MP18C	Stool	Stool_control	MP18C	5.14446	0.741008	9.74363	123
s1311	Stool_MP18T	Stool	Stool_autism	MP18T	4.99286	0.745154	8.53609	104
s1314	Stool_MP19C	Stool	Stool_control	MP19C	4.91029	0.809465	5.99713	67
s1313	Stool_MP19T	Stool	Stool_autism	MP19T	5.32624	0.805211	8.8009	98
s1178	Stool_MP1T	Stool	Stool_autism	MP1T	5.57694	0.81029	8.22721	118
s1316	Stool_MP20C	Stool	Stool_control	MP20C	4.68786	0.723912	6.91275	89
s1315	Stool_MP20T	Stool	Stool_autism	MP20T	5.07751	0.776477	7.16435	93
s1318	Stool_MP21C	Stool	Stool_control	MP21C	5.14213	0.780891	8.11709	96
s1317	Stool_MP21T	Stool	Stool_autism	MP21T	3.72067	0.607032	5.67424	70
s1322	Stool_MP23C	Stool	Stool_control	MP23C	5.4321	0.789246	9.04697	118
s1321	Stool_MP23T	Stool	Stool_autism	MP23T	4.79154	0.764593	6.54456	77
s1181	Stool_MP2C1	Stool	Stool_control	MP2C1	5.02701	0.715857	9.33586	130
s1180	Stool_MP2T	Stool	Stool_autism	MP2T	4.66549	0.789839	5.39565	60
s1184	Stool_MP4C	Stool	Stool_control	MP4C	3.92701	0.632424	6.54743	74
s1183	Stool_MP4T	Stool	Stool_autism	MP4T	3.17255	0.501833	6.82059	80
s1294	Stool_MP5C	Stool	Stool_control	MP5C	4.94439	0.771429	6.47141	85
s1293	Stool_MP5T	Stool	Stool_autism	MP5T	5.14804	0.774857	7.19964	100
s1296	Stool_MP6C	Stool	Stool_control	MP6C	5.14428	0.755694	9.05976	112
s1295	Stool_MP6T	Stool	Stool_autism	MP6T	5.08016	0.784491	7.89611	89
s1371	Stool_MP7C2	Stool	Stool_control	MP7C2	4.50629	0.704954	7.48519	84
s1185	Stool_MP7T	Stool	Stool_autism	MP7T	4.12351	0.764701	4.11329	42
s1298	Stool_MP8C	Stool	Stool_control	MP8C	5.52215	0.812749	8.8211	111
s1297	Stool_MP8T	Stool	Stool_autism	MP8T	4.71941	0.772594	6.55844	69

## Sheet: alpha diversity stats
Group 1	Group 2	H	p-value	q-value
Saliva_autism (n=19)	Saliva_control (n=20)	0.00315789	0.955186	0.955186
Saliva_autism (n=19)	Stool_autism (n=20)	1.97368	0.160057	0.528642
Saliva_autism (n=19)	Stool_control (n=20)	0.228158	0.632893	0.87012
Saliva_control (n=20)	Stool_autism (n=20)	1.82927	0.176214	0.528642
Saliva_control (n=20)	Stool_control (n=20)	0.123659	0.7251	0.87012
Stool_autism (n=20)	Stool_control (n=20)	0.264146	0.607286	0.87012
