# Supplementary material for: New and Preliminary Evidence on Altered Oral and Gut Microbiota in Individuals with Autism Spectrum Disorder (ASD): Implications for ASD Diagnosis and Subtyping Based on Microbial Biomarkers
Source: Nutrients. 2019 Sep 6;11(9):2128. doi: 10.3390/nu11092128 (PMC6770733; doi:10.3390/nu11092128)
Supplement: Supplementary file 1 [file nutrients-11-02128-s001.zip › Supplementary/supplementary tables/Additional file 12_SuppTable4.xls]

## Sheet: saliva_ASD_vs_control
Group 1	Group 2	Sample size	Permutations	pseudo-F	p-value	q-value	Method
Saliva_autism	Saliva_control	39	999	1.03322	0.345	0.345	Bray-Curtis
Saliva_autism	Saliva_control	39	999	0.913784	0.767	0.767	Jaccard
Saliva_autism	Saliva_control	39	999	1.2056	0.232	0.232	Unweighted unifrac
Saliva_autism	Saliva_control	39	999	0.76914	0.469	0.469	weighted unifrac

## Sheet: stool_ASD_vs_control
Group 1	Group 2	Sample size	Permutations	pseudo-F	p-value	q-value	method
Stool_autism	Stool_control	40	999	0.893518	0.647	0.647	Bray-Curtis
Stool_autism	Stool_control	40	999	0.915733	0.752	0.752	Jaccard
Stool_autism	Stool_control	40	999	1.21155	0.18	0.18	unweighted unifrac
Stool_autism	Stool_control	40	999	2.15931	0.086	0.086	weighted unifrac

## Sheet: Stool_vs_saliva
Group 1	Group 2	Sample size	Permutations	pseudo-F	p-value	q-value	method
Saliva	Stool	79	999	32.0657	0.001	0.001	Bray-Curtis
Saliva	Stool	79	999	23.8877	0.001	0.001	Jaccard
Saliva	Stool	79	999	90.0291	0.001	0.001	Unweighted unifrac
Saliva	Stool	79	999	78.1517	0.001	0.001	weighted unifrac
