# Supplementary material for: New and Preliminary Evidence on Altered Oral and Gut Microbiota in Individuals with Autism Spectrum Disorder (ASD): Implications for ASD Diagnosis and Subtyping Based on Microbial Biomarkers
Source: Nutrients. 2019 Sep 6;11(9):2128. doi: 10.3390/nu11092128 (PMC6770733; doi:10.3390/nu11092128)
Supplement: Supplementary file 1 [file nutrients-11-02128-s001.zip › Supplementary/supplementary tables/Additional file 13_SuppTable5.xls]

## Sheet: Saliva_genus
genusName	mean_autism	mean_control	P value	BH
k__Bacteria.p__Firmicutes.c__Bacilli.__.__.__	0.00063259	4.06e-06	0.000146463	0.0216765
k__Bacteria.p__Firmicutes.c__Clostridia.o__Clostridiales.f__.Tissierellaceae..g__Parvimonas	0.000778721	0.00218142	0.021216	0.633233
k__Bacteria.p__Firmicutes.c__Bacilli.o__Gemellales.f__Gemellaceae.g__	0.00720532	0.00319913	0.0254916	0.633233
k__Bacteria.p__TM7.c__TM7.3.o__.f__.g__	0.0075999	0.0140264	0.0264386	0.633233
k__Bacteria.p__Proteobacteria.c__Alphaproteobacteria.o__Rickettsiales.f__mitochondria.__	3e-05	0	0.0426138	0.633233
k__Bacteria.p__Actinobacteria.c__Actinobacteria.o__Actinomycetales.f__Propionibacteriaceae.g__Propionibacterium	4.14e-05	3.99e-06	0.0457075	0.633233
k__Bacteria.p__TM7.c__TM7.3.o__CW040.f__F16.g__	0.000775498	0.00140088	0.0558029	0.633233
k__Bacteria.p__Chloroflexi.c__Anaerolineae.o__Anaerolineales.f__Anaerolinaceae.g__SHD.231	0	7.12e-06	0.0681505	0.633233
k__Bacteria.p__Proteobacteria.c__Gammaproteobacteria.o__Enterobacteriales.f__Enterobacteriaceae.g__Citrobacter	0	1.15e-05	0.0681505	0.633233
k__Bacteria.p__Proteobacteria.c__Betaproteobacteria.__.__.__	5.27e-06	2.06e-05	0.0734905	0.633233
k__Bacteria.p__Bacteroidetes.c__Bacteroidia.o__Bacteroidales.__.__	1.45e-05	0.000119789	0.0788797	0.633233
k__Bacteria.p__Firmicutes.c__Erysipelotrichi.o__Erysipelotrichales.f__Erysipelotrichaceae.g__Bulleidia	0.00173409	0.00178866	0.0814843	0.633233
k__Bacteria.p__Fusobacteria.c__Fusobacteriia.o__Fusobacteriales.f__Leptotrichiaceae.g__Leptotrichia	0.0319838	0.0204989	0.0814998	0.633233
k__Bacteria.p__Bacteroidetes.c__Bacteroidia.o__Bacteroidales.f__.Paraprevotellaceae..g__Paraprevotella	0.000321303	0	0.0831295	0.633233
k__Bacteria.p__Firmicutes.c__Clostridia.o__Clostridiales.f__Clostridiaceae.g__	6.36e-06	0	0.0831295	0.633233
k__Bacteria.p__Proteobacteria.c__Betaproteobacteria.o__Neisseriales.f__Neisseriaceae.g__Kingella	0.00273372	0.000407883	0.0862189	0.633233
k__Bacteria.p__Bacteroidetes.c__Bacteroidia.o__Bacteroidales.f__Rikenellaceae.g__Blvii28	5.8e-06	2.23e-05	0.0868753	0.633233
k__Bacteria.p__Firmicutes.c__Clostridia.o__Clostridiales.f__Lachnospiraceae.g__Moryella	0.00173544	0.00292397	0.0972988	0.633233
k__Bacteria.p__Spirochaetes.c__Spirochaetes.__.__.__	9.7e-06	7.42e-05	0.102578	0.633233
k__Bacteria.__.__.__.__.__	0.00328615	0.00612169	0.103174	0.633233
k__Bacteria.p__Proteobacteria.c__Betaproteobacteria.o__Neisseriales.f__Neisseriaceae.g__Neisseria	0.122397	0.157579	0.103174	0.633233
k__Bacteria.p__Firmicutes.c__Clostridia.o__Clostridiales.f__Peptostreptococcaceae.g__Peptostreptococcus	0.00192121	0.00331997	0.108894	0.633233
k__Bacteria.p__Fusobacteria.c__Fusobacteriia.o__Fusobacteriales.f__Leptotrichiaceae.g__	0.00151495	0.000698552	0.110212	0.633233
k__Bacteria.p__Firmicutes.c__Clostridia.o__Clostridiales.f__.Mogibacteriaceae..g__	0.00233186	0.00303443	0.122258	0.633233
k__Bacteria.p__Firmicutes.c__Clostridia.o__Clostridiales.f__.Mogibacteriaceae..g__Mogibacterium	0.000108715	0.000123328	0.127336	0.633233
k__Bacteria.p__Firmicutes.c__Clostridia.o__Clostridiales.f__Ruminococcaceae.g__Ruminococcus	1.16e-05	1.96e-05	0.132507	0.633233
k__Bacteria.p__Firmicutes.c__Clostridia.o__Clostridiales.f__Ruminococcaceae.g__Oscillospira	0	3.23e-06	0.141583	0.633233
k__Bacteria.p__Firmicutes.c__Clostridia.o__Clostridiales.f__.Tissierellaceae..g__	0	5.45e-05	0.141583	0.633233
k__Bacteria.p__Proteobacteria.c__Betaproteobacteria.o__Neisseriales.f__Neisseriaceae.g__Eikenella	0.00118138	0.000637389	0.143914	0.633233
k__Bacteria.p__Firmicutes.c__Clostridia.o__Clostridiales.__.__	0.000177479	0.000341797	0.144256	0.633233
k__Bacteria.p__Firmicutes.c__Bacilli.o__Lactobacillales.f__Lactobacillaceae.g__Lactobacillus	1.32e-05	1.65e-06	0.146823	0.633233
k__Bacteria.p__Firmicutes.c__Clostridia.o__Clostridiales.f__Lachnospiraceae.g__Butyrivibrio	0.000500989	0.000485342	0.152451	0.633233
k__Bacteria.p__Actinobacteria.c__Actinobacteria.o__Actinomycetales.__.__	0.00291924	0.00442457	0.160057	0.633233
k__Bacteria.p__Bacteroidetes.c__Bacteroidia.o__Bacteroidales.f__Rikenellaceae.g__	6.75e-06	1.57e-06	0.160771	0.633233
k__Bacteria.p__Actinobacteria.c__Coriobacteriia.o__Coriobacteriales.f__Coriobacteriaceae.g__Collinsella	3.37e-06	0	0.162587	0.633233
k__Bacteria.p__Firmicutes.c__Clostridia.o__Clostridiales.f__.Tissierellaceae..g__Anaerococcus	4.74e-06	0	0.162587	0.633233
k__Bacteria.p__Firmicutes.c__Erysipelotrichi.o__Erysipelotrichales.f__Erysipelotrichaceae.g__Sharpea	1.13e-05	0	0.162587	0.633233
k__Bacteria.p__Proteobacteria.c__Deltaproteobacteria.o__Desulfovibrionales.f__Desulfovibrionaceae.g__Bilophila	2.92e-06	0	0.162587	0.633233
k__Bacteria.p__Firmicutes.c__Bacilli.o__Bacillales.f__Bacillaceae.g__Bacillus	7.18e-06	5.8e-06	0.16811	0.637957
k__Bacteria.p__Firmicutes.c__Clostridia.o__Clostridiales.f__.Acidaminobacteraceae..g__	3.4e-05	8.31e-05	0.190325	0.696786
k__Bacteria.p__Bacteroidetes.c__Bacteroidia.o__Bacteroidales.f__.g__	4.73e-05	0.000158786	0.193029	0.696786
k__Bacteria.p__Proteobacteria.c__Gammaproteobacteria.o__Enterobacteriales.f__Enterobacteriaceae.__	0.000395093	3.74e-05	0.209894	0.705023
k__Bacteria.p__Firmicutes.c__Bacilli.o__Lactobacillales.f__Streptococcaceae.g__Streptococcus	0.107914	0.081488	0.226972	0.705023
k__Bacteria.p__Firmicutes.c__Clostridia.o__Clostridiales.f__Lachnospiraceae.g__Catonella	0.00178497	0.00331839	0.226972	0.705023
k__Bacteria.p__TM7.c__TM7.3.__.__.__	0.000207663	0.00024116	0.229078	0.705023
k__Bacteria.p__Firmicutes.c__Clostridia.o__Clostridiales.f__.Tissierellaceae..__	7.67e-06	6.54e-05	0.262523	0.705023
k__Bacteria.p__Actinobacteria.c__Actinobacteria.o__Actinomycetales.f__Actinomycetaceae.g__Mobiluncus	0.000326111	0.000111715	0.274954	0.705023
k__Bacteria.p__Proteobacteria.c__Gammaproteobacteria.o__Pasteurellales.f__Pasteurellaceae.g__Actinobacillus	0.0114814	0.00709859	0.285408	0.705023
k__Bacteria.p__Firmicutes.c__Bacilli.o__Lactobacillales.f__Carnobacteriaceae.g__Granulicatella	0.0154838	0.012873	0.285652	0.705023
k__Bacteria.p__Bacteroidetes.__.__.__.__	9.61e-05	0.000304302	0.304652	0.705023
k__Bacteria.p__Bacteroidetes.c__Bacteroidia.o__Bacteroidales.f__BS11.g__	0	1.57e-05	0.304902	0.705023
k__Bacteria.p__Bacteroidetes.c__Bacteroidia.o__Bacteroidales.f__S24.7.g__	0	1e-06	0.304902	0.705023
k__Bacteria.p__Bacteroidetes.c__Bacteroidia.o__Bacteroidales.f__.Barnesiellaceae..g__	0	1e-06	0.304902	0.705023
k__Bacteria.p__Firmicutes.c__Clostridia.o__Clostridiales.f__Eubacteriaceae.g__Pseudoramibacter_Eubacterium	0	2.9e-06	0.304902	0.705023
k__Bacteria.p__Proteobacteria.c__Alphaproteobacteria.o__Sphingomonadales.f__Erythrobacteraceae.__	0	1.21e-05	0.304902	0.705023
k__Bacteria.p__Proteobacteria.c__Betaproteobacteria.o__Burkholderiales.f__Comamonadaceae.g__Hylemonella	0	6.59e-05	0.304902	0.705023
k__Bacteria.p__Proteobacteria.c__Epsilonproteobacteria.o__Campylobacterales.f__Helicobacteraceae.g__Flexispira	0	2.44e-05	0.304902	0.705023
k__Bacteria.p__Proteobacteria.c__Gammaproteobacteria.__.__.__	0	5.8e-06	0.304902	0.705023
k__Bacteria.p__Spirochaetes.c__Spirochaetes.o__Sphaerochaetales.f__Sphaerochaetaceae.g__Sphaerochaeta	0	3.46e-05	0.304902	0.705023
k__Bacteria.p__Synergistetes.c__Synergistia.o__Synergistales.f__Dethiosulfovibrionaceae.g__Pyramidobacter	0	2.68e-05	0.304902	0.705023
k__Bacteria.p__Tenericutes.c__Mollicutes.o__Acholeplasmatales.f__Acholeplasmataceae.g__Acholeplasma	0	1.81e-05	0.304902	0.705023
k__Bacteria.p__Firmicutes.c__Bacilli.o__Bacillales.f__Listeriaceae.g__	3.59e-06	8.66e-06	0.310708	0.705023
k__Bacteria.p__Firmicutes.c__Clostridia.o__Clostridiales.f__Lachnospiraceae.g__Clostridium	2.12e-06	0	0.329719	0.705023
k__Bacteria.p__Firmicutes.c__Clostridia.o__Clostridiales.f__.Tissierellaceae..g__1.68	3.15e-06	0	0.329719	0.705023
k__Bacteria.p__Firmicutes.c__Clostridia.o__Clostridiales.f__.Tissierellaceae..g__Finegoldia	1.59e-06	0	0.329719	0.705023
k__Bacteria.p__Firmicutes.c__Clostridia.o__Clostridiales.f__.Tissierellaceae..g__Peptoniphilus	1.59e-06	0	0.329719	0.705023
k__Bacteria.p__Firmicutes.c__Clostridia.o__Clostridiales.f__.Tissierellaceae..g__WAL_1855D	1.59e-06	0	0.329719	0.705023
k__Bacteria.p__Bacteroidetes.c__Bacteroidia.o__Bacteroidales.f__Porphyromonadaceae.g__Porphyromonas	0.0136372	0.0234063	0.339417	0.705023
k__Bacteria.p__Bacteroidetes.c__Bacteroidia.o__Bacteroidales.f__Prevotellaceae.__	0.000313743	0.00093355	0.342504	0.705023
k__Bacteria.p__Proteobacteria.c__Betaproteobacteria.o__Neisseriales.f__Neisseriaceae.__	0.00261325	0.0013599	0.351757	0.705023
k__Bacteria.p__Firmicutes.c__Clostridia.o__Clostridiales.f__.Mogibacteriaceae..g__Anaerovorax	0.000135033	0.000895181	0.352147	0.705023
k__Bacteria.p__Actinobacteria.c__Actinobacteria.o__Actinomycetales.f__Propionibacteriaceae.g__	0.000716981	0.000360806	0.353569	0.705023
k__Bacteria.p__Actinobacteria.c__Coriobacteriia.o__Coriobacteriales.f__Coriobacteriaceae.g__Atopobium	0.00327307	0.0027875	0.353715	0.705023
k__Bacteria.p__Proteobacteria.c__Betaproteobacteria.o__Burkholderiales.f__Burkholderiaceae.g__Lautropia	0.00773294	0.00488134	0.353812	0.705023
k__Bacteria.p__Firmicutes.c__Clostridia.o__Clostridiales.f__Veillonellaceae.g__Schwartzia	0.00014743	0.000207271	0.357275	0.705023
k__Bacteria.p__Tenericutes.c__Mollicutes.o__RF39.f__.g__	7.12e-06	4.16e-06	0.364392	0.709605
k__Bacteria.p__Proteobacteria.c__Gammaproteobacteria.o__Pasteurellales.f__Pasteurellaceae.g__Aggregatibacter	0.0103947	0.00857339	0.399269	0.767426
k__Bacteria.p__Actinobacteria.c__Actinobacteria.o__Actinomycetales.f__Corynebacteriaceae.g__Corynebacterium	0.00262455	0.00252076	0.41517	0.787758
k__Bacteria.p__Firmicutes.c__Clostridia.o__Clostridiales.f__Ruminococcaceae.g__Faecalibacterium	0.000895212	7.81e-05	0.422763	0.788308
k__Bacteria.p__Firmicutes.c__Clostridia.o__Clostridiales.f__Veillonellaceae.g__Selenomonas	0.0139522	0.0152449	0.431439	0.788308
k__Bacteria.p__Proteobacteria.c__Gammaproteobacteria.o__Pasteurellales.f__Pasteurellaceae.g__Haemophilus	0.0849287	0.0705128	0.431439	0.788308
k__Bacteria.p__Verrucomicrobia.c__Verrucomicrobiae.o__Verrucomicrobiales.f__Verrucomicrobiaceae.g__Akkermansia	3.02e-05	1.03e-05	0.446864	0.806535
k__Bacteria.p__Proteobacteria.c__Betaproteobacteria.o__Burkholderiales.f__Comamonadaceae.__	0.000509001	0.000320495	0.460023	0.820282
k__Bacteria.p__Firmicutes.c__Clostridia.o__Clostridiales.f__Ruminococcaceae.__	2.34e-05	1.7e-05	0.471452	0.824079
k__Bacteria.p__Firmicutes.c__Bacilli.o__Bacillales.f__Bacillaceae.__	1.17e-05	8.49e-06	0.474048	0.824079
k__Bacteria.p__Proteobacteria.c__Gammaproteobacteria.o__Enterobacteriales.f__Enterobacteriaceae.g__Escherichia	0.00160926	0.000164324	0.479725	0.824079
k__Bacteria.p__Actinobacteria.c__Coriobacteriia.o__Coriobacteriales.f__Coriobacteriaceae.g__Slackia	1.87e-06	1.58e-05	0.484425	0.824079
k__Bacteria.p__TM7.c__TM7.3.o__CW040.f__.g__	0.00207322	0.00287525	0.508314	0.838402
k__Bacteria.p__Proteobacteria.c__Deltaproteobacteria.o__Desulfovibrionales.f__Desulfovibrionaceae.__	1.56e-06	3.3e-05	0.523211	0.838402
k__Bacteria.p__Proteobacteria.c__Gammaproteobacteria.o__Pseudomonadales.f__Pseudomonadaceae.g__Pseudomonas	1.8e-06	0.000110039	0.523211	0.838402
k__Bacteria.p__Firmicutes.c__Clostridia.o__Clostridiales.f__Peptostreptococcaceae.__	0.000329784	0.000770724	0.523772	0.838402
k__Bacteria.p__Actinobacteria.c__Actinobacteria.o__Actinomycetales.f__Micrococcaceae.g__Rothia	0.0504515	0.0398855	0.536479	0.838402
k__Bacteria.p__Proteobacteria.c__Epsilonproteobacteria.o__Campylobacterales.f__Campylobacteraceae.g__Campylobacter	0.00944238	0.00979299	0.536479	0.838402
k__Bacteria.p__Firmicutes.c__Clostridia.o__Clostridiales.f__Veillonellaceae.g__Megamonas	1.69e-05	1.65e-06	0.543185	0.838402
k__Bacteria.p__Actinobacteria.c__Coriobacteriia.o__Coriobacteriales.f__Coriobacteriaceae.g__	6.22e-05	8.93e-05	0.545324	0.838402
k__Bacteria.p__Firmicutes.c__Bacilli.o__Gemellales.f__Gemellaceae.__	0.00392003	0.00386968	0.545758	0.838402
k__Bacteria.p__Bacteroidetes.c__Flavobacteriia.o__Flavobacteriales.f__Flavobacteriaceae.g__Capnocytophaga	0.0102993	0.00859507	0.555158	0.838402
k__Bacteria.p__Firmicutes.c__Clostridia.o__Clostridiales.f__Lachnospiraceae.g__Oribacterium	0.0135576	0.0138619	0.555158	0.838402
k__Bacteria.p__Firmicutes.c__Clostridia.o__Clostridiales.f__Peptostreptococcaceae.g__Filifactor	0.000313355	0.000986846	0.570304	0.839489
k__Bacteria.p__Bacteroidetes.c__Bacteroidia.o__Bacteroidales.f__Bacteroidaceae.g__Bacteroides	0.000623629	0.000575746	0.571805	0.839489
k__Bacteria.p__Proteobacteria.c__Betaproteobacteria.o__Burkholderiales.f__Alcaligenaceae.g__Sutterella	9.13e-06	2.15e-06	0.578104	0.839489
k__Bacteria.p__Firmicutes.c__Clostridia.o__Clostridiales.f__Lachnospiraceae.g__	1.2e-05	7.59e-06	0.584239	0.839489
k__Bacteria.p__Spirochaetes.c__Spirochaetes.o__Spirochaetales.f__Spirochaetaceae.__	0.000119473	1.5e-05	0.584239	0.839489
k__Bacteria.p__Firmicutes.c__Clostridia.o__Clostridiales.f__Clostridiaceae.g__Clostridium	9.99e-06	1.09e-05	0.594743	0.846364
k__Bacteria.p__Firmicutes.c__Clostridia.o__Clostridiales.f__Lachnospiraceae.g__Roseburia	0.000514607	2.84e-05	0.607624	0.856461
k__Bacteria.p__Firmicutes.c__Clostridia.o__Clostridiales.f__Lachnospiraceae.g__Dorea	3.38e-06	2.6e-06	0.626682	0.874989
k__Bacteria.p__Spirochaetes.c__Spirochaetes.o__Spirochaetales.f__Spirochaetaceae.g__Treponema	0.000841732	0.00286081	0.652451	0.902456
k__Bacteria.p__Firmicutes.c__Clostridia.o__Clostridiales.f__Peptococcaceae.g__Peptococcus	0.000265973	0.000588603	0.688554	0.933961
k__Bacteria.p__TM7.c__TM7.3.o__I025.f__Rs.045.g__	0.000285943	0.000114165	0.697749	0.933961
k__Bacteria.p__Actinobacteria.c__Actinobacteria.o__Bifidobacteriales.f__Bifidobacteriaceae.g__Scardovia	3.75e-05	6.74e-05	0.700281	0.933961
k__Bacteria.p__Firmicutes.c__Clostridia.o__Clostridiales.f__Lachnospiraceae.g__.Ruminococcus.	1.37e-05	7.47e-06	0.705501	0.933961
k__Bacteria.p__Firmicutes.c__Bacilli.o__Lactobacillales.f__Aerococcaceae.g__Abiotrophia	0.000921026	0.000786707	0.713241	0.933961
k__Bacteria.p__Firmicutes.c__Clostridia.o__Clostridiales.f__Lachnospiraceae.g__Coprococcus	0.000986495	3.63e-05	0.717017	0.933961
k__Bacteria.p__Bacteroidetes.c__Bacteroidia.o__Bacteroidales.f__Porphyromonadaceae.g__Paludibacter	0.000481991	0.000504704	0.723197	0.933961
k__Bacteria.p__Bacteroidetes.c__Bacteroidia.o__Bacteroidales.f__Prevotellaceae.g__Prevotella	0.175818	0.195808	0.735988	0.933961
k__Bacteria.p__Bacteroidetes.c__Bacteroidia.o__Bacteroidales.f__Porphyromonadaceae.g__Tannerella	0.000722832	0.000681375	0.746168	0.933961
k__Bacteria.p__SR1.c__.o__.f__.g__	0.00119958	0.00188364	0.746168	0.933961
k__Bacteria.p__Tenericutes.c__Mollicutes.o__Mycoplasmatales.f__Mycoplasmataceae.g__Mycoplasma	8.78e-05	0.000100806	0.75709	0.933961
k__Bacteria.p__Firmicutes.c__Clostridia.o__Clostridiales.f__Veillonellaceae.g__Megasphaera	0.0130056	0.00856058	0.757254	0.933961
k__Bacteria.p__Firmicutes.c__Clostridia.o__Clostridiales.f__Lachnospiraceae.__	0.00506736	0.00516552	0.757266	0.933961
k__Bacteria.p__Proteobacteria.c__Gammaproteobacteria.o__Pseudomonadales.f__Moraxellaceae.g__Moraxella	0.000190152	0.007401	0.777054	0.944688
k__Bacteria.p__Actinobacteria.c__Actinobacteria.o__Actinomycetales.f__Actinomycetaceae.g__Actinomyces	0.00833451	0.010175	0.778729	0.944688
k__Bacteria.p__Bacteroidetes.c__Flavobacteriia.o__Flavobacteriales.f__.Weeksellaceae..g__	0.00462893	0.00341703	0.789515	0.949986
k__Bacteria.p__Actinobacteria.c__Actinobacteria.o__Actinomycetales.f__Actinomycetaceae.g__	0.000802533	0.00027767	0.806823	0.962983
k__Bacteria.p__Firmicutes.c__Clostridia.o__Clostridiales.f__Veillonellaceae.g__	0.000403891	2.58e-05	0.81736	0.96569
k__Bacteria.p__Proteobacteria.c__Betaproteobacteria.o__Neisseriales.f__Neisseriaceae.g__	0.0131382	0.00780369	0.822141	0.96569
k__Bacteria.p__Firmicutes.c__Clostridia.o__Clostridiales.f__Veillonellaceae.g__Veillonella	0.156371	0.168928	0.844076	0.979026
k__Bacteria.p__Bacteroidetes.c__Bacteroidia.o__Bacteroidales.f__Porphyromonadaceae.g__Parabacteroides	1.53e-05	1.56e-05	0.853866	0.979026
k__Bacteria.p__Firmicutes.c__Clostridia.o__Clostridiales.f__Lachnospiraceae.g__Blautia	0.00115974	4.95e-05	0.857747	0.979026
k__Bacteria.p__Firmicutes.c__Clostridia.o__Clostridiales.f__Veillonellaceae.g__Phascolarctobacterium	1.91e-05	2.17e-05	0.859955	0.979026
k__Bacteria.p__Cyanobacteria.c__Chloroplast.o__Streptophyta.f__.g__	0.000176968	0.000182153	0.872572	0.983443
k__Bacteria.p__Firmicutes.c__Clostridia.o__Clostridiales.f__Veillonellaceae.g__Dialister	0.000643332	0.000647607	0.877125	0.983443
k__Bacteria.p__GN02.c__BD1.5.o__.f__.g__	0.000198559	0.000175235	0.88499	0.9848
k__Bacteria.p__Firmicutes.c__Clostridia.o__Clostridiales.f__Lachnospiraceae.g__Lachnospira	1.35e-05	1.95e-05	0.89583	0.989424
k__Bacteria.p__Bacteroidetes.c__Bacteroidia.o__Bacteroidales.f__.Paraprevotellaceae..g__.Prevotella.	0.0261772	0.0197181	0.910514	0.991695
k__Bacteria.p__Firmicutes.c__Clostridia.o__Clostridiales.f__Lachnospiraceae.g__Shuttleworthia	2.54e-05	4.11e-05	0.915435	0.991695
k__Bacteria.p__Firmicutes.__.__.__.__	0.000105562	0.000103605	0.921775	0.991695
k__Bacteria.p__Synergistetes.c__Synergistia.o__Synergistales.f__Dethiosulfovibrionaceae.g__TG5	0.000273263	0.000348377	0.924688	0.991695
k__Bacteria.p__Actinobacteria.c__Actinobacteria.o__Actinomycetales.f__Nocardioidaceae.g__Propionicimonas	2.61e-05	2.96e-05	0.941411	0.999213
k__Bacteria.p__Proteobacteria.c__Gammaproteobacteria.o__Pasteurellales.f__Pasteurellaceae.__	0.00100708	0.000188705	0.945201	0.999213
k__Bacteria.p__Proteobacteria.c__Deltaproteobacteria.o__Desulfobacterales.f__Desulfobulbaceae.g__Desulfobulbus	1.46e-05	1.79e-05	0.957449	1
k__Bacteria.p__Proteobacteria.c__Gammaproteobacteria.o__Cardiobacteriales.f__Cardiobacteriaceae.g__Cardiobacterium	0.00114608	0.000765003	0.96638	1
k__Bacteria.p__Firmicutes.c__Erysipelotrichi.o__Erysipelotrichales.f__Erysipelotrichaceae.g__	1.57e-05	1.5e-05	0.972584	1
k__Bacteria.p__Fusobacteria.c__Fusobacteriia.o__Fusobacteriales.f__Fusobacteriaceae.g__Fusobacterium	0.0187617	0.0190453	0.977584	1
k__Bacteria.p__Actinobacteria.c__Actinobacteria.o__Bifidobacteriales.f__Bifidobacteriaceae.g__Bifidobacterium	0.000369415	5.53e-05	0.987951	1
k__Bacteria.p__Bacteroidetes.c__Bacteroidia.o__Bacteroidales.f__Bacteroidaceae.__	0.00111111	2.48e-06	1	1
k__Bacteria.p__Firmicutes.c__Bacilli.o__Lactobacillales.f__Enterococcaceae.g__Enterococcus	4.49e-06	2.32e-06	1	1
k__Bacteria.p__Firmicutes.c__Clostridia.o__Clostridiales.f__Clostridiaceae.g__SMB53	6.5e-06	5.28e-06	1	1

## Sheet: Saliva_phylum
phylumName	mean_autism	mean_control	P value	BH
k__Bacteria.p__TM7	0.0109422	0.0186579	0.0492028	0.511129
k__Bacteria.p__Chloroflexi	0	7.12e-06	0.0681505	0.511129
k__Bacteria.__	0.00328615	0.00612169	0.103174	0.515868
k__Bacteria.p__Fusobacteria	0.0522605	0.0402428	0.177439	0.665395
k__Bacteria.p__Firmicutes	0.355291	0.336322	0.368587	0.959937
k__Bacteria.p__Verrucomicrobia	3.02e-05	1.03e-05	0.446864	0.959937
k__Bacteria.p__Actinobacteria	0.0699904	0.060805	0.613028	0.959937
k__Bacteria.p__Bacteroidetes	0.234321	0.254282	0.632893	0.959937
k__Bacteria.p__Spirochaetes	0.000970907	0.00298464	0.714635	0.959937
k__Bacteria.p__SR1	0.00119958	0.00188364	0.746168	0.959937
k__Bacteria.p__Proteobacteria	0.270965	0.277827	0.778729	0.959937
k__Bacteria.p__Cyanobacteria	0.000176968	0.000182153	0.872572	0.959937
k__Bacteria.p__GN02	0.000198559	0.000175235	0.88499	0.959937
k__Bacteria.p__Synergistetes	0.000273263	0.000375139	0.924688	0.959937
k__Bacteria.p__Tenericutes	9.49e-05	0.000123069	0.959937	0.959937

## Sheet: Stool_genus
genusName	mean_autism	mean_control	P value	BH
k__Bacteria.p__Bacteroidetes.c__Bacteroidia.o__Bacteroidales.f__.Odoribacteraceae..g__Butyricimonas	9.94e-05	0.00198725	0.00348675	0.519526
k__Bacteria.p__Firmicutes.c__Bacilli.o__Lactobacillales.f__Carnobacteriaceae.g__Granulicatella	2.63e-05	6.45e-06	0.016872	0.655042
k__Bacteria.p__Firmicutes.c__Clostridia.o__Clostridiales.f__Eubacteriaceae.g__Pseudoramibacter_Eubacterium	6.05e-06	6.44e-05	0.0188147	0.655042
k__Bacteria.p__Firmicutes.c__Clostridia.o__Clostridiales.f__.Tissierellaceae..g__Peptoniphilus	2.3e-06	0.000137301	0.0330653	0.655042
k__Bacteria.p__Firmicutes.c__Erysipelotrichi.o__Erysipelotrichales.f__Erysipelotrichaceae.g__cc_115	9.18e-05	2.71e-06	0.0357755	0.655042
k__Bacteria.p__Bacteroidetes.c__Bacteroidia.o__Bacteroidales.f__.Paraprevotellaceae..g__Paraprevotella	0.000141951	0.00299973	0.0436837	0.655042
k__Bacteria.p__Bacteroidetes.c__Bacteroidia.o__Bacteroidales.f__Bacteroidaceae.g__Bacteroides	0.202467	0.27868	0.0560515	0.655042
k__Bacteria.p__Bacteroidetes.c__Bacteroidia.o__Bacteroidales.f__.Odoribacteraceae..g__Odoribacter	0.000700663	0.00168771	0.0630155	0.655042
k__Bacteria.p__Firmicutes.c__Bacilli.o__Lactobacillales.f__Streptococcaceae.g__Streptococcus	0.00671055	0.00391314	0.0636763	0.655042
k__Bacteria.p__Cyanobacteria.c__4C0d.2.o__YS2.f__.g__	0	0.000515761	0.0681505	0.655042
k__Bacteria.p__Firmicutes.c__Clostridia.o__Clostridiales.f__Lachnospiraceae.g__Lachnobacterium	0	5.28e-05	0.0681505	0.655042
k__Bacteria.p__Actinobacteria.c__Coriobacteriia.o__Coriobacteriales.f__Coriobacteriaceae.g__Collinsella	0.00175508	0.00640838	0.0779749	0.655042
k__Bacteria.p__Firmicutes.c__Clostridia.o__Clostridiales.f__Veillonellaceae.g__Megamonas	1.42e-05	1.04e-06	0.08098	0.655042
k__Bacteria.p__Actinobacteria.c__Actinobacteria.o__Actinomycetales.f__Actinomycetaceae.g__	5.11e-06	0	0.0831295	0.655042
k__Bacteria.p__Firmicutes.c__Bacilli.o__Lactobacillales.f__Streptococcaceae.g__Lactococcus	1.59e-05	3.19e-05	0.0944653	0.655042
k__Bacteria.p__Firmicutes.c__Clostridia.o__Clostridiales.f__Ruminococcaceae.__	0.043046	0.0291522	0.103174	0.655042
k__Bacteria.p__Bacteroidetes.c__Bacteroidia.o__Bacteroidales.f__Porphyromonadaceae.g__Parabacteroides	0.0123111	0.0203498	0.122182	0.655042
k__Bacteria.p__Firmicutes.c__Clostridia.o__Clostridiales.f__Lachnospiraceae.g__Coprococcus	0.0514739	0.0417832	0.122258	0.655042
k__Bacteria.p__Proteobacteria.c__Deltaproteobacteria.o__Desulfovibrionales.f__Desulfovibrionaceae.g__Bilophila	0.00165133	0.00267243	0.128811	0.655042
k__Bacteria.p__Proteobacteria.c__Alphaproteobacteria.o__RF32.f__.g__	7.5e-05	0.000503569	0.140206	0.655042
k__Bacteria.p__Firmicutes.c__Bacilli.o__Lactobacillales.f__Leuconostocaceae.__	0	2.01e-05	0.141583	0.655042
k__Bacteria.p__Firmicutes.c__Clostridia.o__Clostridiales.f__Peptostreptococcaceae.g__Peptostreptococcus	0	2.74e-06	0.141583	0.655042
k__Bacteria.p__Firmicutes.c__Clostridia.o__Clostridiales.f__Ruminococcaceae.g__Butyricicoccus	0	0.000116212	0.141583	0.655042
k__Bacteria.p__Firmicutes.c__Clostridia.o__Clostridiales.f__Veillonellaceae.__	0	0.00089954	0.141583	0.655042
k__Bacteria.p__Proteobacteria.c__Betaproteobacteria.o__Burkholderiales.__.__	0	0.0012556	0.141583	0.655042
k__Bacteria.p__Proteobacteria.c__Betaproteobacteria.o__Burkholderiales.f__Oxalobacteraceae.g__Oxalobacter	0	2.02e-05	0.141583	0.655042
k__Bacteria.p__Firmicutes.c__Clostridia.o__Clostridiales.f__Lachnospiraceae.g__Shuttleworthia	0.00153073	0.00104779	0.146287	0.655042
k__Bacteria.p__Actinobacteria.c__Coriobacteriia.o__Coriobacteriales.f__Coriobacteriaceae.__	0.000145227	0.000126533	0.158124	0.655042
k__Bacteria.p__Firmicutes.c__Clostridia.o__Clostridiales.f__Clostridiaceae.g__Sarcina	0.00240867	0	0.162587	0.655042
k__Bacteria.p__Firmicutes.c__Clostridia.o__Clostridiales.f__Veillonellaceae.g__	1.86e-05	0	0.162587	0.655042
k__Bacteria.p__Proteobacteria.c__Gammaproteobacteria.o__Pseudomonadales.f__Pseudomonadaceae.g__Pseudomonas	1.43e-05	0	0.162587	0.655042
k__Bacteria.p__TM7.c__TM7.3.o__I025.f__Rs.045.g__	3.3e-06	0	0.162587	0.655042
k__Bacteria.p__Firmicutes.__.__.__.__	0.00111115	0.00177588	0.169202	0.655042
k__Bacteria.p__Firmicutes.c__Clostridia.o__Clostridiales.f__.Tissierellaceae..g__Anaerococcus	5.48e-06	7.31e-05	0.179058	0.655042
k__Bacteria.p__Firmicutes.c__Clostridia.o__Clostridiales.f__Ruminococcaceae.g__Anaerotruncus	0.000127274	0.000286888	0.186809	0.655042
k__Bacteria.p__Bacteroidetes.c__Bacteroidia.o__Bacteroidales.f__Prevotellaceae.g__Prevotella	0.039218	0.0636373	0.226878	0.655042
k__Bacteria.p__Bacteroidetes.c__Bacteroidia.o__Bacteroidales.f__Rikenellaceae.g__	0.00948641	0.0111086	0.235097	0.655042
k__Bacteria.p__Proteobacteria.c__Gammaproteobacteria.o__Pasteurellales.f__Pasteurellaceae.g__Actinobacillus	1.11e-05	1.69e-05	0.239713	0.655042
k__Bacteria.p__Actinobacteria.c__Actinobacteria.o__Actinomycetales.f__Actinomycetaceae.g__Actinomyces	0.000125848	6.9e-05	0.240464	0.655042
k__Bacteria.p__Firmicutes.c__Clostridia.o__Clostridiales.f__.Tissierellaceae..g__Finegoldia	2.34e-06	8.58e-05	0.240474	0.655042
k__Bacteria.p__Actinobacteria.c__Actinobacteria.o__Bifidobacteriales.f__Bifidobacteriaceae.g__Bifidobacterium	0.058836	0.033938	0.261054	0.655042
k__Bacteria.p__Firmicutes.c__Clostridia.o__Clostridiales.f__Lachnospiraceae.g__.Ruminococcus.	0.0261992	0.0177207	0.261054	0.655042
k__Bacteria.p__Firmicutes.c__Clostridia.o__Clostridiales.f__Eubacteriaceae.g__Anaerofustis	4.84e-06	1.37e-05	0.28593	0.655042
k__Bacteria.p__Actinobacteria.c__Coriobacteriia.o__Coriobacteriales.f__Coriobacteriaceae.g__Slackia	0	1.85e-05	0.304902	0.655042
k__Bacteria.p__Firmicutes.c__Bacilli.o__Bacillales.f__Bacillaceae.g__Bacillus	0	1.73e-06	0.304902	0.655042
k__Bacteria.p__Firmicutes.c__Bacilli.o__Lactobacillales.f__Leuconostocaceae.g__Leuconostoc	0	7.78e-06	0.304902	0.655042
k__Bacteria.p__Firmicutes.c__Clostridia.o__Clostridiales.f__.g__	0	1.03e-05	0.304902	0.655042
k__Bacteria.p__Firmicutes.c__Clostridia.o__Clostridiales.f__Peptococcaceae.__	0	3.86e-05	0.304902	0.655042
k__Bacteria.p__Firmicutes.c__Clostridia.o__Clostridiales.f__Veillonellaceae.g__Schwartzia	0	9.73e-07	0.304902	0.655042
k__Bacteria.p__Firmicutes.c__Clostridia.o__Clostridiales.f__Veillonellaceae.g__Selenomonas	0	1.46e-06	0.304902	0.655042
k__Bacteria.p__Proteobacteria.c__Gammaproteobacteria.o__Pasteurellales.f__Pasteurellaceae.__	0	1.22e-05	0.304902	0.655042
k__Bacteria.p__Proteobacteria.c__Gammaproteobacteria.o__Pseudomonadales.f__Moraxellaceae.g__Acinetobacter	0	2.34e-05	0.304902	0.655042
k__Bacteria.p__Synergistetes.c__Synergistia.o__Synergistales.f__Dethiosulfovibrionaceae.g__TG5	0	1.17e-05	0.304902	0.655042
k__Bacteria.p__Synergistetes.c__Synergistia.o__Synergistales.f__Synergistaceae.g__Synergistes	0	3.89e-05	0.304902	0.655042
k__Bacteria.p__TM7.c__TM7.3.o__CW040.f__F16.g__	0	1.35e-06	0.304902	0.655042
k__Bacteria.p__Tenericutes.c__Mollicutes.o__Mycoplasmatales.f__Mycoplasmataceae.g__Mycoplasma	0	7.42e-07	0.304902	0.655042
k__Bacteria.p__Firmicutes.c__Clostridia.o__Clostridiales.f__Lachnospiraceae.g__Lachnospira	0.0311364	0.0148341	0.305074	0.655042
k__Bacteria.p__Proteobacteria.c__Epsilonproteobacteria.o__Campylobacterales.f__Campylobacteraceae.g__Campylobacter	3.22e-06	9.73e-07	0.310708	0.655042
k__Bacteria.p__Bacteroidetes.c__Bacteroidia.o__Bacteroidales.f__Rikenellaceae.__	2.65e-05	0.000115036	0.319534	0.655042
k__Bacteria.p__Firmicutes.c__Clostridia.o__Clostridiales.f__Ruminococcaceae.g__Oscillospira	0.0108129	0.012412	0.325403	0.655042
k__Bacteria.p__Actinobacteria.c__Actinobacteria.o__Actinomycetales.f__Propionibacteriaceae.g__	1.37e-06	0	0.329719	0.655042
k__Bacteria.p__Actinobacteria.c__Actinobacteria.o__Bifidobacteriales.f__Bifidobacteriaceae.g__Scardovia	7.71e-07	0	0.329719	0.655042
k__Bacteria.p__Bacteroidetes.c__Flavobacteriia.o__Flavobacteriales.f__.Weeksellaceae..g__	1.62e-06	0	0.329719	0.655042
k__Bacteria.p__Cyanobacteria.c__Chloroplast.o__Streptophyta.f__.g__	1.01e-06	0	0.329719	0.655042
k__Bacteria.p__Firmicutes.c__Bacilli.__.__.__	1.54e-06	0	0.329719	0.655042
k__Bacteria.p__Firmicutes.c__Bacilli.o__Bacillales.f__Listeriaceae.g__	7.71e-07	0	0.329719	0.655042
k__Bacteria.p__Firmicutes.c__Clostridia.o__Clostridiales.f__Peptococcaceae.g__	8.68e-06	0	0.329719	0.655042
k__Bacteria.p__Firmicutes.c__Clostridia.o__Clostridiales.f__Peptococcaceae.g__rc4.4	1.64e-05	0	0.329719	0.655042
k__Bacteria.p__Lentisphaerae.c__.Lentisphaeria..o__Victivallales.f__Victivallaceae.__	1.05e-05	0	0.329719	0.655042
k__Bacteria.p__Lentisphaerae.c__.Lentisphaeria..o__Victivallales.f__Victivallaceae.g__	2.29e-05	0	0.329719	0.655042
k__Bacteria.p__Proteobacteria.c__Alphaproteobacteria.o__Rhizobiales.f__Beijerinckiaceae.g__	4.24e-06	0	0.329719	0.655042
k__Bacteria.p__Proteobacteria.c__Betaproteobacteria.o__Burkholderiales.f__Comamonadaceae.g__Comamonas	4.63e-06	0	0.329719	0.655042
k__Bacteria.p__Proteobacteria.c__Betaproteobacteria.o__Neisseriales.f__Neisseriaceae.g__Eikenella	1.62e-06	0	0.329719	0.655042
k__Bacteria.p__Proteobacteria.c__Gammaproteobacteria.o__Enterobacteriales.f__Enterobacteriaceae.g__Klebsiella	9.73e-06	0	0.329719	0.655042
k__Bacteria.p__Proteobacteria.c__Gammaproteobacteria.o__Pseudomonadales.f__Moraxellaceae.g__Moraxella	1.62e-06	0	0.329719	0.655042
k__Bacteria.p__Firmicutes.c__Clostridia.o__Clostridiales.f__Lachnospiraceae.g__Dorea	0.00559962	0.00455215	0.33856	0.657428
k__Bacteria.p__Actinobacteria.c__Coriobacteriia.o__Coriobacteriales.f__Coriobacteriaceae.g__Adlercreutzia	0.000494087	0.000213412	0.339745	0.657428
k__Bacteria.p__Firmicutes.c__Clostridia.o__Clostridiales.f__Ruminococcaceae.g__Faecalibacterium	0.0817113	0.0721403	0.368587	0.704097
k__Bacteria.p__Proteobacteria.c__Gammaproteobacteria.o__Enterobacteriales.f__Enterobacteriaceae.g__Citrobacter	0.00877461	0.00034432	0.390242	0.717689
k__Bacteria.p__Firmicutes.c__Erysipelotrichi.o__Erysipelotrichales.f__Erysipelotrichaceae.g__Clostridium	0.000108043	4.52e-05	0.395282	0.717689
k__Bacteria.p__Actinobacteria.c__Coriobacteriia.o__Coriobacteriales.f__Coriobacteriaceae.g__Eggerthella	0.00103502	0.000778254	0.398432	0.717689
k__Bacteria.p__Firmicutes.c__Clostridia.o__Clostridiales.f__Clostridiaceae.g__SMB53	0.00837787	0.00838825	0.399245	0.717689
k__Bacteria.p__Bacteroidetes.c__Bacteroidia.o__Bacteroidales.f__Porphyromonadaceae.g__Porphyromonas	5.27e-06	0.000125667	0.399786	0.717689
k__Bacteria.p__Fusobacteria.c__Fusobacteriia.o__Fusobacteriales.f__Fusobacteriaceae.g__Fusobacterium	0.00198563	4.59e-05	0.411946	0.727768
k__Bacteria.p__Firmicutes.c__Clostridia.o__Clostridiales.f__Ruminococcaceae.g__Ruminococcus	0.0237149	0.0270288	0.41517	0.727768
k__Bacteria.p__Firmicutes.c__Clostridia.o__Clostridiales.f__Veillonellaceae.g__Dialister	0.00626348	0.0127071	0.47871	0.829392
k__Bacteria.p__Proteobacteria.c__Deltaproteobacteria.o__Desulfovibrionales.f__Desulfovibrionaceae.__	2.38e-05	0.000155357	0.484425	0.829647
k__Bacteria.p__Actinobacteria.c__Actinobacteria.o__Actinomycetales.f__Corynebacteriaceae.g__Corynebacterium	9.81e-06	3.65e-05	0.493308	0.83526
k__Bacteria.p__Firmicutes.c__Bacilli.o__Turicibacterales.f__Turicibacteraceae.g__Turicibacter	0.00123388	0.000565927	0.510225	0.848144
k__Bacteria.p__Firmicutes.c__Erysipelotrichi.o__Erysipelotrichales.f__Erysipelotrichaceae.g__.Eubacterium.	0.000247531	0.000688666	0.517378	0.848144
k__Bacteria.p__Bacteroidetes.c__Bacteroidia.o__Bacteroidales.f__Porphyromonadaceae.__	3.42e-06	1.97e-05	0.523211	0.848144
k__Bacteria.p__Firmicutes.c__Erysipelotrichi.o__Erysipelotrichales.f__Erysipelotrichaceae.g__Bulleidia	0.000209841	1.6e-05	0.536174	0.848144
k__Bacteria.p__Firmicutes.c__Clostridia.o__Clostridiales.__.__	0.0111863	0.00549668	0.536479	0.848144
k__Bacteria.p__Proteobacteria.c__Betaproteobacteria.o__Burkholderiales.f__Alcaligenaceae.g__Sutterella	0.00785104	0.010418	0.554032	0.848144
k__Bacteria.p__Firmicutes.c__Erysipelotrichi.o__Erysipelotrichales.f__Erysipelotrichaceae.g__	0.0121583	0.00645698	0.554757	0.848144
k__Bacteria.p__Firmicutes.c__Clostridia.o__Clostridiales.f__Veillonellaceae.g__Veillonella	0.00141611	0.00431275	0.555158	0.848144
k__Bacteria.p__Firmicutes.c__Bacilli.o__Gemellales.f__Gemellaceae.g__	2.92e-06	2.23e-06	0.563532	0.848144
k__Bacteria.p__Firmicutes.c__Clostridia.o__Clostridiales.f__.Tissierellaceae..g__Parvimonas	2.31e-06	3.53e-06	0.563532	0.848144
k__Bacteria.p__TM7.c__TM7.3.o__CW040.f__.g__	2.65e-06	4.13e-06	0.563532	0.848144
k__Bacteria.__.__.__.__.__	0.00201772	0.00153843	0.573761	0.852846
k__Bacteria.p__Bacteroidetes.c__Bacteroidia.o__Bacteroidales.f__Bacteroidaceae.__	0.00379655	3.28e-06	0.578104	0.852846
k__Bacteria.p__Firmicutes.c__Bacilli.o__Lactobacillales.f__Aerococcaceae.g__Abiotrophia	3.14e-06	1.88e-06	0.584239	0.853447
k__Bacteria.p__Bacteroidetes.c__Bacteroidia.o__Bacteroidales.__.__	4.88e-05	9.95e-05	0.626682	0.881179
k__Bacteria.p__Bacteroidetes.c__Bacteroidia.o__Bacteroidales.f__S24.7.g__	2.31e-06	2.51e-06	0.626682	0.881179
k__Bacteria.p__Firmicutes.c__Clostridia.o__Clostridiales.f__Veillonellaceae.g__Acidaminococcus	4.63e-05	0.00143546	0.626682	0.881179
k__Bacteria.p__Fusobacteria.c__Fusobacteriia.o__Fusobacteriales.f__Leptotrichiaceae.g__Leptotrichia	3.29e-06	4.35e-06	0.628659	0.881179
k__Bacteria.p__Actinobacteria.c__Coriobacteriia.o__Coriobacteriales.f__Coriobacteriaceae.g__Atopobium	6.51e-06	6.38e-06	0.632793	0.881179
k__Bacteria.p__Firmicutes.c__Clostridia.o__Clostridiales.f__Ruminococcaceae.g__Ethanoligenens	4.73e-05	1.34e-05	0.645923	0.881665
k__Bacteria.p__Actinobacteria.c__Actinobacteria.o__Actinomycetales.f__Micrococcaceae.g__Rothia	6.04e-05	4.56e-05	0.655669	0.881665
k__Bacteria.p__Firmicutes.c__Clostridia.o__Clostridiales.f__Christensenellaceae.g__Christensenella	5.94e-06	5.26e-06	0.663379	0.881665
k__Bacteria.p__Firmicutes.c__Erysipelotrichi.o__Erysipelotrichales.f__Erysipelotrichaceae.g__Holdemania	0.000174249	0.000133328	0.664331	0.881665
k__Bacteria.p__Actinobacteria.c__Actinobacteria.o__Actinomycetales.__.__	6.05e-05	3.38e-05	0.668545	0.881665
k__Bacteria.p__Proteobacteria.c__Gammaproteobacteria.o__Enterobacteriales.f__Enterobacteriaceae.g__Escherichia	0.103303	0.0612323	0.673417	0.881665
k__Bacteria.p__Firmicutes.c__Bacilli.o__Lactobacillales.f__Enterococcaceae.g__Enterococcus	9.75e-06	1.19e-05	0.674563	0.881665
k__Bacteria.p__Firmicutes.c__Clostridia.o__Clostridiales.f__Lachnospiraceae.g__Clostridium	0.000858025	0.00212081	0.685469	0.888129
k__Bacteria.p__Firmicutes.c__Clostridia.o__Clostridiales.f__Christensenellaceae.g__	0.000948001	0.00123254	0.709752	0.906892
k__Bacteria.p__Firmicutes.c__Clostridia.o__Clostridiales.f__Lachnospiraceae.g__Anaerostipes	0.00148486	0.00104024	0.714135	0.906892
k__Bacteria.p__Actinobacteria.c__Coriobacteriia.o__Coriobacteriales.f__Coriobacteriaceae.g__	4.99e-05	3.81e-05	0.723376	0.906892
k__Bacteria.p__Firmicutes.c__Clostridia.o__Clostridiales.f__.Mogibacteriaceae..g__	0.000665133	0.000724814	0.724297	0.906892
k__Bacteria.p__Firmicutes.c__Erysipelotrichi.o__Erysipelotrichales.f__Erysipelotrichaceae.g__Coprobacillus	0.000271597	0.000179969	0.750316	0.931642
k__Bacteria.p__Proteobacteria.c__Betaproteobacteria.o__Neisseriales.f__Neisseriaceae.g__Neisseria	4.72e-05	5.81e-05	0.806823	0.96693
k__Bacteria.p__Firmicutes.c__Erysipelotrichi.o__Erysipelotrichales.f__Erysipelotrichaceae.__	0.000487877	0.000348455	0.806823	0.96693
k__Bacteria.p__Proteobacteria.c__Gammaproteobacteria.o__Enterobacteriales.f__Enterobacteriaceae.__	0.0162531	0.022186	0.809672	0.96693
k__Bacteria.p__Firmicutes.c__Clostridia.o__Clostridiales.f__Ruminococcaceae.g__	0.000417315	0.000773499	0.811183	0.96693
k__Bacteria.p__Firmicutes.c__Clostridia.o__Clostridiales.f__.Tissierellaceae..g__WAL_1855D	6.15e-06	0.000314551	0.811183	0.96693
k__Bacteria.p__Firmicutes.c__Clostridia.o__Clostridiales.f__Clostridiaceae.g__	0.00206714	0.00348354	0.821652	0.971636
k__Bacteria.p__Firmicutes.c__Clostridia.o__Clostridiales.f__Lachnospiraceae.__	0.0487849	0.0463289	0.844076	0.990293
k__Bacteria.p__TM7.c__TM7.3.o__.f__.g__	6.31e-05	5.52e-05	0.860286	0.993574
k__Bacteria.p__Verrucomicrobia.c__Verrucomicrobiae.o__Verrucomicrobiales.f__Verrucomicrobiaceae.g__Akkermansia	0.00127088	0.00127435	0.864555	0.993574
k__Bacteria.p__Proteobacteria.c__Gammaproteobacteria.o__Pasteurellales.f__Pasteurellaceae.g__Aggregatibacter	2.58e-06	1.57e-05	0.872831	0.993574
k__Bacteria.p__Bacteroidetes.c__Bacteroidia.o__Bacteroidales.f__.Barnesiellaceae..g__	0.00100257	0.00144503	0.880213	0.993574
k__Bacteria.p__Firmicutes.c__Bacilli.o__Lactobacillales.f__Lactobacillaceae.g__Lactobacillus	7.02e-05	0.000165566	0.880213	0.993574
k__Bacteria.p__Firmicutes.c__Clostridia.o__Clostridiales.f__Clostridiaceae.g__Clostridium	0.00382749	0.00383923	0.910469	1
k__Bacteria.p__Firmicutes.c__Clostridia.o__Clostridiales.f__Lachnospiraceae.g__	0.0197217	0.0199567	0.910496	1
k__Bacteria.p__Proteobacteria.c__Betaproteobacteria.o__Burkholderiales.f__Burkholderiaceae.g__Lautropia	9.86e-07	1.35e-06	0.941411	1
k__Bacteria.p__Proteobacteria.c__Betaproteobacteria.o__Neisseriales.f__Neisseriaceae.g__	1.37e-06	2.92e-06	0.941411	1
k__Bacteria.p__Synergistetes.c__Synergistia.o__Synergistales.f__Dethiosulfovibrionaceae.g__Pyramidobacter	5.25e-06	1.42e-05	0.941411	1
k__Bacteria.p__Firmicutes.c__Clostridia.o__Clostridiales.f__Lachnospiraceae.g__Blautia	0.0513035	0.0544069	0.955186	1
k__Bacteria.p__Firmicutes.c__Clostridia.o__Clostridiales.f__Veillonellaceae.g__Phascolarctobacterium	0.0140611	0.0177528	0.966098	1
k__Bacteria.p__Proteobacteria.c__Gammaproteobacteria.o__Pasteurellales.f__Pasteurellaceae.g__Haemophilus	0.000867477	0.000514527	0.966365	1
k__Bacteria.p__Firmicutes.c__Clostridia.o__Clostridiales.f__Veillonellaceae.g__Megasphaera	0.00338423	0.00318972	0.97441	1
k__Bacteria.p__Firmicutes.c__Clostridia.o__Clostridiales.f__Lachnospiraceae.g__Roseburia	0.0481104	0.0466767	0.977584	1
k__Bacteria.p__Bacteroidetes.c__Bacteroidia.o__Bacteroidales.f__.Paraprevotellaceae..g__.Prevotella.	1.36e-05	0.00202436	1	1
k__Bacteria.p__Bacteroidetes.c__Flavobacteriia.o__Flavobacteriales.f__Flavobacteriaceae.g__Capnocytophaga	2.42e-06	2.05e-06	1	1
k__Bacteria.p__Firmicutes.c__Bacilli.o__Gemellales.f__Gemellaceae.__	1.64e-05	1.93e-05	1	1
k__Bacteria.p__Firmicutes.c__Clostridia.__.__.__	2.42e-06	1.83e-06	1	1
k__Bacteria.p__Firmicutes.c__Clostridia.o__Clostridiales.f__Clostridiaceae.__	9.17e-06	5.14e-07	1	1
k__Bacteria.p__Firmicutes.c__Clostridia.o__Clostridiales.f__.Tissierellaceae..g__1.68	3.47e-06	2.59e-06	1	1
k__Bacteria.p__TM7.c__TM7.3.__.__.__	6.45e-06	1.26e-06	1	1

## Sheet: Stool_phylum
phylumName	mean_autism	mean_control	P value	BH
k__Bacteria.p__Bacteroidetes	0.269327	0.384288	0.0597631	0.659439
k__Bacteria.p__Cyanobacteria	1.01e-06	0.000515761	0.240474	0.659439
k__Bacteria.p__Synergistetes	5.25e-06	6.48e-05	0.240474	0.659439
k__Bacteria.p__Firmicutes	0.523792	0.47106	0.273164	0.659439
k__Bacteria.p__Tenericutes	0	7.42e-07	0.304902	0.659439
k__Bacteria.p__Lentisphaerae	3.35e-05	0	0.329719	0.659439
k__Bacteria.p__Actinobacteria	0.0625856	0.0417123	0.399269	0.684461
k__Bacteria.__	0.00201772	0.00153843	0.573761	0.860642
k__Bacteria.p__Fusobacteria	0.00198892	5.02e-05	0.712201	0.934475
k__Bacteria.p__Proteobacteria	0.138902	0.0994339	0.778729	0.934475
k__Bacteria.p__Verrucomicrobia	0.00127088	0.00127435	0.864555	0.94315
k__Bacteria.p__TM7	7.55e-05	6.19e-05	0.976597	0.976597
